# Supplementary material for: BIOVERA-Tree: tree diversity, community composition, forest structure and functional traits along gradients of forest-use intensity and elevation in Veracruz, Mexico
Source: Biodivers Data J. 2021 Sep 9;9:e69560. doi: 10.3897/BDJ.9.e69560 (PMC8445910; doi:10.3897/BDJ.9.e69560)
Supplement: Supplementary material 5 — BIOVERA-Tree functional traits [file bdj-09-e69560-s005.csv]

treeIdentificationID	organismID	leafID	heightGroup	resolution	traitName	traitValue
S_7	1	1		leaf	specificLeafArea	15.39
S_26	1	1		leaf	specificLeafArea	20.14
S_39	1	1		leaf	specificLeafArea	8.06
S_115	1	1		leaf	specificLeafArea	20.7
S_182	1	1		leaf	specificLeafArea	15.61
S_46	1	1		leaf	specificLeafArea	6.99
S_53	1	1		leaf	specificLeafArea	18.36
S_169	1	1		leaf	specificLeafArea	29.27
S_91	1	1		leaf	specificLeafArea	19.86
S_175	1	1		leaf	specificLeafArea	41.84
S_229	1	1		leaf	specificLeafArea	4.11
S_137	1	1		leaf	specificLeafArea	16.16
S_9	1	1		leaf	specificLeafArea	15.7
S_135	1	1		leaf	specificLeafArea	14.15
S_145	1	1		leaf	specificLeafArea	16.84
S_139	1	1		leaf	specificLeafArea	21.46
S_162	1	1		leaf	specificLeafArea	12.31
S_257	1	1		leaf	specificLeafArea	24.15
S_14	1	1		leaf	specificLeafArea	27.19
S_68	1	1		leaf	specificLeafArea	24.99
S_84	1	1		leaf	specificLeafArea	27.53
S_37	1	1		leaf	specificLeafArea	9.45
S_272	1	1		leaf	specificLeafArea	26.75
S_244	1	1		leaf	specificLeafArea	20.4
S_92	1	1		leaf	specificLeafArea	14.47
S_102	1	1		leaf	specificLeafArea	10.64
S_152	1	1		leaf	specificLeafArea	14.72
S_89	1	1		leaf	specificLeafArea	33.37
S_97	1	1		leaf	specificLeafArea	11.81
S_143	1	1		leaf	specificLeafArea	5.78
S_190	1	1		leaf	specificLeafArea	8.97
S_83	1	1		leaf	specificLeafArea	7.73
S_22	1	1		leaf	specificLeafArea	16.95
S_193	1	1		leaf	specificLeafArea	10.2
S_99	1	1		leaf	specificLeafArea	5.15
S_38	1	1		leaf	specificLeafArea	8.52
S_60	1	1		leaf	specificLeafArea	15.82
S_31	1	1		leaf	specificLeafArea	25.05
S_71	1	1		leaf	specificLeafArea	26.76
S_2	1	1		leaf	specificLeafArea	4.46
S_253	1	1		leaf	specificLeafArea	5.84
S_130	1	1		leaf	specificLeafArea	15.03
S_136	1	1		leaf	specificLeafArea	13.69
S_297	1	1		leaf	specificLeafArea	8.96
S_141	1	1		leaf	specificLeafArea	5.75
S_186	1	1		leaf	specificLeafArea	13.38
S_189	1	1		leaf	specificLeafArea	12.68
S_119	1	1		leaf	specificLeafArea	12.37
S_173	1	1		leaf	specificLeafArea	10.37
S_178	1	1		leaf	specificLeafArea	2.38
S_122	1	1		leaf	specificLeafArea	8.67
S_159	1	1		leaf	specificLeafArea	23.95
S_63	1	1		leaf	specificLeafArea	24.98
S_87	1	1		leaf	specificLeafArea	15.94
S_50	1	1		leaf	specificLeafArea	9.33
S_60	1	1		leaf	specificLeafArea	12.83
S_85	1	1		leaf	specificLeafArea	36.14
S_165	1	1		leaf	specificLeafArea	9.85
S_35	1	1		leaf	specificLeafArea	10.93
S_54	1	1		leaf	specificLeafArea	19.83
S_56	1	1		leaf	specificLeafArea	15.15
S_105	1	1		leaf	specificLeafArea	14.91
S_114	1	1		leaf	specificLeafArea	8.95
S_8	1	1		leaf	specificLeafArea	23.94
S_58	1	1		leaf	specificLeafArea	21.39
S_64	1	1		leaf	specificLeafArea	15.16
S_73	1	1		leaf	specificLeafArea	23.07
S_75	1	1		leaf	specificLeafArea	12.12
S_27	1	1		leaf	specificLeafArea	10.98
S_65	1	1		leaf	specificLeafArea	18.54
S_20	1	1		leaf	specificLeafArea	9.33
S_30	1	1		leaf	specificLeafArea	17.45
S_59	1	1		leaf	specificLeafArea	9.49
S_76	1	1		leaf	specificLeafArea	15.57
S_158	1	1		leaf	specificLeafArea	28.32
S_177	1	1		leaf	specificLeafArea	12.46
S_176	1	1		leaf	specificLeafArea	14.09
S_72	1	1		leaf	specificLeafArea	12.48
S_150	1	1		leaf	specificLeafArea	17.67
S_160	1	1		leaf	specificLeafArea	13.66
S_34	1	1		leaf	specificLeafArea	11.6
S_80	1	1		leaf	specificLeafArea	2.24
S_95	1	1		leaf	specificLeafArea	3.77
S_164	1	1		leaf	specificLeafArea	10.63
S_6	1	1		leaf	specificLeafArea	5.68
S_138	1	1		leaf	specificLeafArea	12.05
S_131	1	1		leaf	specificLeafArea	13.78
S_13	1	1		leaf	specificLeafArea	12.21
S_126	1	1		leaf	specificLeafArea	26.84
S_127	1	1		leaf	specificLeafArea	16.18
S_170	1	1		leaf	specificLeafArea	36.08
S_187	1	1		leaf	specificLeafArea	29.57
S_20	1	1		leaf	specificLeafArea	25.15
S_36	1	1		leaf	specificLeafArea	12.64
S_69	1	1		leaf	specificLeafArea	29.6
S_128	1	1		leaf	specificLeafArea	8.78
S_171	1	1		leaf	specificLeafArea	28.44
S_55	1	1		leaf	specificLeafArea	13.06
S_29	1	1		leaf	specificLeafArea	13.64
S_142	1	1		leaf	specificLeafArea	7.47
S_179	1	1		leaf	specificLeafArea	8.33
S_70	1	1		leaf	specificLeafArea	24.04
S_74	1	1		leaf	specificLeafArea	19.92
S_49	1	1		leaf	specificLeafArea	11.72
S_42	1	1		leaf	specificLeafArea	16.41
S_77	1	1		leaf	specificLeafArea	1.03
S_144	1	1		leaf	specificLeafArea	8.84
S_125	1	1		leaf	specificLeafArea	11.3
S_121	1	1		leaf	specificLeafArea	5.28
S_119	1	1		leaf	specificLeafArea	15.94
S_15	1	1		leaf	specificLeafArea	4.54
S_11	1	1		leaf	specificLeafArea	8.6
S_116	1	1		leaf	specificLeafArea	6.98
S_117	1	1		leaf	specificLeafArea	19.91
S_192	1	1		leaf	specificLeafArea	7.64
S_136	1	1		leaf	specificLeafArea	12.03
S_151	1	1		leaf	specificLeafArea	25.68
S_7	1	1		leaf	specificLeafArea	15.61
S_162	1	1		leaf	specificLeafArea	18.19
S_186	1	1		leaf	specificLeafArea	17.25
S_113	1	1		leaf	specificLeafArea	11.33
S_129	1	1		leaf	specificLeafArea	7.5
S_107	1	1		leaf	specificLeafArea	14.15
S_174	1	1		leaf	specificLeafArea	10.82
S_61	1	1		leaf	specificLeafArea	7.77
S_169	1	1		leaf	specificLeafArea	75.31
S_44	1	1		leaf	specificLeafArea	11.89
S_271	1	1		leaf	specificLeafArea	26.77
S_10	1	1		leaf	specificLeafArea	11.35
S_101	1	1		leaf	specificLeafArea	16.37
S_21	1	1		leaf	specificLeafArea	15.63
S_67	1	1		leaf	specificLeafArea	5.54
S_17	1	1		leaf	specificLeafArea	11.07
S_41	1	1		leaf	specificLeafArea	19.64
S_7	1	2		leaf	specificLeafArea	17.36
S_26	1	2		leaf	specificLeafArea	27.46
S_39	1	2		leaf	specificLeafArea	36.94
S_115	1	2		leaf	specificLeafArea	25.06
S_182	1	2		leaf	specificLeafArea	20.72
S_46	1	2		leaf	specificLeafArea	8.11
S_53	1	2		leaf	specificLeafArea	18.18
S_169	1	2		leaf	specificLeafArea	32.8
S_91	1	2		leaf	specificLeafArea	11.95
S_175	1	2		leaf	specificLeafArea	27.22
S_229	1	2		leaf	specificLeafArea	4.53
S_137	1	2		leaf	specificLeafArea	16.87
S_9	1	2		leaf	specificLeafArea	20.93
S_135	1	2		leaf	specificLeafArea	15.57
S_137	1	2		leaf	specificLeafArea	4.9
S_145	1	2		leaf	specificLeafArea	17.59
S_139	1	2		leaf	specificLeafArea	29.47
S_162	1	2		leaf	specificLeafArea	13.05
S_257	1	2		leaf	specificLeafArea	30.15
S_14	1	2		leaf	specificLeafArea	27.22
S_68	1	2		leaf	specificLeafArea	19.05
S_84	1	2		leaf	specificLeafArea	25.51
S_37	1	2		leaf	specificLeafArea	7.74
S_272	1	2		leaf	specificLeafArea	30.93
S_244	1	2		leaf	specificLeafArea	21.15
S_92	1	2		leaf	specificLeafArea	11.97
S_102	1	2		leaf	specificLeafArea	10.43
S_152	1	2		leaf	specificLeafArea	11.15
S_89	1	2		leaf	specificLeafArea	33.03
S_97	1	2		leaf	specificLeafArea	17.52
S_143	1	2		leaf	specificLeafArea	6.31
S_190	1	2		leaf	specificLeafArea	7.23
S_83	1	2		leaf	specificLeafArea	8.78
S_22	1	2		leaf	specificLeafArea	23.99
S_58	1	2		leaf	specificLeafArea	13.32
S_193	1	2		leaf	specificLeafArea	10.88
S_99	1	2		leaf	specificLeafArea	5.49
S_38	1	2		leaf	specificLeafArea	5.49
S_60	1	2		leaf	specificLeafArea	15.41
S_31	1	2		leaf	specificLeafArea	20.84
S_71	1	2		leaf	specificLeafArea	6.98
S_2	1	2		leaf	specificLeafArea	4.75
S_253	1	2		leaf	specificLeafArea	4.46
S_130	1	2		leaf	specificLeafArea	18.81
S_136	1	2		leaf	specificLeafArea	15.65
S_297	1	2		leaf	specificLeafArea	6.43
S_141	1	2		leaf	specificLeafArea	7.73
S_186	1	2		leaf	specificLeafArea	13.23
S_189	1	2		leaf	specificLeafArea	12.12
S_119	1	2		leaf	specificLeafArea	10.81
S_173	1	2		leaf	specificLeafArea	10.24
S_178	1	2		leaf	specificLeafArea	3.05
S_122	1	2		leaf	specificLeafArea	6.99
S_159	1	2		leaf	specificLeafArea	26.55
S_63	1	2		leaf	specificLeafArea	12.88
S_87	1	2		leaf	specificLeafArea	12.65
S_50	1	2		leaf	specificLeafArea	11.59
S_60	1	2		leaf	specificLeafArea	6.55
S_85	1	2		leaf	specificLeafArea	6.65
S_165	1	2		leaf	specificLeafArea	7.41
S_35	1	2		leaf	specificLeafArea	10
S_54	1	2		leaf	specificLeafArea	19.81
S_56	1	2		leaf	specificLeafArea	15.45
S_105	1	2		leaf	specificLeafArea	14.92
S_114	1	2		leaf	specificLeafArea	11.97
S_8	1	2		leaf	specificLeafArea	20.16
S_58	1	2		leaf	specificLeafArea	7.55
S_64	1	2		leaf	specificLeafArea	16.62
S_73	1	2		leaf	specificLeafArea	16.92
S_75	1	2		leaf	specificLeafArea	11.91
S_27	1	2		leaf	specificLeafArea	10.3
S_65	1	2		leaf	specificLeafArea	38.13
S_20	1	2		leaf	specificLeafArea	11.71
S_30	1	2		leaf	specificLeafArea	16.59
S_59	1	2		leaf	specificLeafArea	8.88
S_76	1	2		leaf	specificLeafArea	13.86
S_158	1	2		leaf	specificLeafArea	16.59
S_177	1	2		leaf	specificLeafArea	11.39
S_176	1	2		leaf	specificLeafArea	13.49
S_72	1	2		leaf	specificLeafArea	11.93
S_150	1	2		leaf	specificLeafArea	18.53
S_160	1	2		leaf	specificLeafArea	25.28
S_34	1	2		leaf	specificLeafArea	19.97
S_95	1	2		leaf	specificLeafArea	6.24
S_164	1	2		leaf	specificLeafArea	8.58
S_52	1	2		leaf	specificLeafArea	23.28
S_6	1	2		leaf	specificLeafArea	5.88
S_138	1	2		leaf	specificLeafArea	11.15
S_131	1	2		leaf	specificLeafArea	13.46
S_13	1	2		leaf	specificLeafArea	13.71
S_126	1	2		leaf	specificLeafArea	31.4
S_127	1	2		leaf	specificLeafArea	14.83
S_170	1	2		leaf	specificLeafArea	35.21
S_187	1	2		leaf	specificLeafArea	29.11
S_20	1	2		leaf	specificLeafArea	14.56
S_36	1	2		leaf	specificLeafArea	13.44
S_69	1	2		leaf	specificLeafArea	25.81
S_128	1	2		leaf	specificLeafArea	5.41
S_171	1	2		leaf	specificLeafArea	53.34
S_55	1	2		leaf	specificLeafArea	15.46
S_29	1	2		leaf	specificLeafArea	6.1
S_142	1	2		leaf	specificLeafArea	6.91
S_179	1	2		leaf	specificLeafArea	13.2
S_70	1	2		leaf	specificLeafArea	22.46
S_74	1	2		leaf	specificLeafArea	8.47
S_49	1	2		leaf	specificLeafArea	9.9
S_42	1	2		leaf	specificLeafArea	16.02
S_77	1	2		leaf	specificLeafArea	1.17
S_144	1	2		leaf	specificLeafArea	7.98
S_125	1	2		leaf	specificLeafArea	13.21
S_121	1	2		leaf	specificLeafArea	4.88
S_1	1	2		leaf	specificLeafArea	6.9
S_119	1	2		leaf	specificLeafArea	10.97
S_15	1	2		leaf	specificLeafArea	12.69
S_11	1	2		leaf	specificLeafArea	9.65
S_116	1	2		leaf	specificLeafArea	7.14
S_117	1	2		leaf	specificLeafArea	15.84
S_192	1	2		leaf	specificLeafArea	6.55
S_136	1	2		leaf	specificLeafArea	8.37
S_151	1	2		leaf	specificLeafArea	19.72
S_162	1	2		leaf	specificLeafArea	15.17
S_186	1	2		leaf	specificLeafArea	22.23
S_113	1	2		leaf	specificLeafArea	8.34
S_129	1	2		leaf	specificLeafArea	8.79
S_107	1	2		leaf	specificLeafArea	11.56
S_174	1	2		leaf	specificLeafArea	6.41
S_61	1	2		leaf	specificLeafArea	7.24
S_169	1	2		leaf	specificLeafArea	10.35
S_44	1	2		leaf	specificLeafArea	5.39
S_110	1	2		leaf	specificLeafArea	17
S_271	1	2		leaf	specificLeafArea	30.66
S_10	1	2		leaf	specificLeafArea	10.68
S_101	1	2		leaf	specificLeafArea	16.32
S_21	1	2		leaf	specificLeafArea	11.48
S_67	1	2		leaf	specificLeafArea	8.4
S_17	1	2		leaf	specificLeafArea	13.46
S_41	1	2		leaf	specificLeafArea	9.48
S_7	1	3		leaf	specificLeafArea	17.98
S_26	1	3		leaf	specificLeafArea	27.73
S_39	1	3		leaf	specificLeafArea	18.94
S_115	1	3		leaf	specificLeafArea	10.67
S_182	1	3		leaf	specificLeafArea	10.18
S_46	1	3		leaf	specificLeafArea	7.42
S_53	1	3		leaf	specificLeafArea	36.47
S_169	1	3		leaf	specificLeafArea	27.98
S_91	1	3		leaf	specificLeafArea	12.52
S_175	1	3		leaf	specificLeafArea	22.47
S_229	1	3		leaf	specificLeafArea	4.09
S_137	1	3		leaf	specificLeafArea	15.28
S_9	1	3		leaf	specificLeafArea	16.38
S_135	1	3		leaf	specificLeafArea	14.49
S_137	1	3		leaf	specificLeafArea	8.26
S_145	1	3		leaf	specificLeafArea	19.67
S_162	1	3		leaf	specificLeafArea	11.6
S_257	1	3		leaf	specificLeafArea	77.42
S_14	1	3		leaf	specificLeafArea	27.78
S_68	1	3		leaf	specificLeafArea	20.61
S_84	1	3		leaf	specificLeafArea	23.33
S_37	1	3		leaf	specificLeafArea	10.09
S_272	1	3		leaf	specificLeafArea	45.06
S_244	1	3		leaf	specificLeafArea	20.42
S_92	1	3		leaf	specificLeafArea	12.87
S_102	1	3		leaf	specificLeafArea	11.27
S_152	1	3		leaf	specificLeafArea	7.69
S_97	1	3		leaf	specificLeafArea	18.62
S_143	1	3		leaf	specificLeafArea	6.33
S_190	1	3		leaf	specificLeafArea	7.26
S_83	1	3		leaf	specificLeafArea	8.77
S_22	1	3		leaf	specificLeafArea	15.01
S_58	1	3		leaf	specificLeafArea	14.7
S_63	1	3		leaf	specificLeafArea	9.87
S_193	1	3		leaf	specificLeafArea	11.45
S_99	1	3		leaf	specificLeafArea	5.49
S_38	1	3		leaf	specificLeafArea	8.71
S_60	1	3		leaf	specificLeafArea	16.54
S_31	1	3		leaf	specificLeafArea	18.87
S_71	1	3		leaf	specificLeafArea	41.21
S_2	1	3		leaf	specificLeafArea	4.27
S_253	1	3		leaf	specificLeafArea	6.45
S_130	1	3		leaf	specificLeafArea	17.66
S_136	1	3		leaf	specificLeafArea	12.51
S_297	1	3		leaf	specificLeafArea	10.3
S_141	1	3		leaf	specificLeafArea	6.38
S_186	1	3		leaf	specificLeafArea	13.4
S_189	1	3		leaf	specificLeafArea	11.25
S_57	1	3		leaf	specificLeafArea	2.77
S_119	1	3		leaf	specificLeafArea	11.52
S_173	1	3		leaf	specificLeafArea	9.38
S_178	1	3		leaf	specificLeafArea	3.06
S_122	1	3		leaf	specificLeafArea	8.49
S_159	1	3		leaf	specificLeafArea	26.76
S_63	1	3		leaf	specificLeafArea	21.65
S_87	1	3		leaf	specificLeafArea	12.63
S_50	1	3		leaf	specificLeafArea	10.16
S_60	1	3		leaf	specificLeafArea	7.27
S_85	1	3		leaf	specificLeafArea	10.46
S_165	1	3		leaf	specificLeafArea	10.36
S_35	1	3		leaf	specificLeafArea	11.48
S_54	1	3		leaf	specificLeafArea	19.29
S_56	1	3		leaf	specificLeafArea	11.15
S_105	1	3		leaf	specificLeafArea	14.14
S_114	1	3		leaf	specificLeafArea	8.66
S_8	1	3		leaf	specificLeafArea	19.29
S_58	1	3		leaf	specificLeafArea	24.47
S_64	1	3		leaf	specificLeafArea	16.34
S_73	1	3		leaf	specificLeafArea	16.01
S_75	1	3		leaf	specificLeafArea	12.73
S_27	1	3		leaf	specificLeafArea	9.63
S_65	1	3		leaf	specificLeafArea	25.35
S_20	1	3		leaf	specificLeafArea	10.23
S_30	1	3		leaf	specificLeafArea	21.49
S_59	1	3		leaf	specificLeafArea	9.41
S_76	1	3		leaf	specificLeafArea	13.06
S_158	1	3		leaf	specificLeafArea	15.03
S_177	1	3		leaf	specificLeafArea	13.94
S_176	1	3		leaf	specificLeafArea	15.96
S_72	1	3		leaf	specificLeafArea	10.83
S_150	1	3		leaf	specificLeafArea	19.23
S_160	1	3		leaf	specificLeafArea	26.54
S_34	1	3		leaf	specificLeafArea	10.11
S_80	1	3		leaf	specificLeafArea	1.39
S_95	1	3		leaf	specificLeafArea	4.55
S_164	1	3		leaf	specificLeafArea	6.93
S_52	1	3		leaf	specificLeafArea	20.58
S_6	1	3		leaf	specificLeafArea	3.91
S_78	1	3		leaf	specificLeafArea	9.4
S_138	1	3		leaf	specificLeafArea	20.73
S_131	1	3		leaf	specificLeafArea	14.85
S_13	1	3		leaf	specificLeafArea	11.81
S_126	1	3		leaf	specificLeafArea	22.31
S_127	1	3		leaf	specificLeafArea	16.38
S_170	1	3		leaf	specificLeafArea	25.9
S_187	1	3		leaf	specificLeafArea	36.45
S_20	1	3		leaf	specificLeafArea	22.49
S_36	1	3		leaf	specificLeafArea	13.35
S_69	1	3		leaf	specificLeafArea	73.04
S_128	1	3		leaf	specificLeafArea	8.3
S_171	1	3		leaf	specificLeafArea	34.65
S_55	1	3		leaf	specificLeafArea	13.45
S_29	1	3		leaf	specificLeafArea	7.21
S_142	1	3		leaf	specificLeafArea	7.53
S_179	1	3		leaf	specificLeafArea	15.07
S_70	1	3		leaf	specificLeafArea	22.01
S_74	1	3		leaf	specificLeafArea	19.35
S_49	1	3		leaf	specificLeafArea	9.75
S_42	1	3		leaf	specificLeafArea	13.89
S_144	1	3		leaf	specificLeafArea	8.64
S_125	1	3		leaf	specificLeafArea	7.55
S_121	1	3		leaf	specificLeafArea	4.68
S_1	1	3		leaf	specificLeafArea	11.98
S_119	1	3		leaf	specificLeafArea	7.33
S_15	1	3		leaf	specificLeafArea	20.42
S_11	1	3		leaf	specificLeafArea	9.23
S_116	1	3		leaf	specificLeafArea	6.28
S_117	1	3		leaf	specificLeafArea	20.26
S_192	1	3		leaf	specificLeafArea	7.63
S_136	1	3		leaf	specificLeafArea	10.52
S_151	1	3		leaf	specificLeafArea	23.52
S_7	1	3		leaf	specificLeafArea	23.74
S_162	1	3		leaf	specificLeafArea	19.06
S_186	1	3		leaf	specificLeafArea	19.89
S_113	1	3		leaf	specificLeafArea	9.06
S_129	1	3		leaf	specificLeafArea	7.21
S_107	1	3		leaf	specificLeafArea	12.19
S_174	1	3		leaf	specificLeafArea	7.81
S_61	1	3		leaf	specificLeafArea	5.68
S_169	1	3		leaf	specificLeafArea	20.02
S_44	1	3		leaf	specificLeafArea	8.91
S_110	1	3		leaf	specificLeafArea	16.16
S_10	1	3		leaf	specificLeafArea	9.83
S_101	1	3		leaf	specificLeafArea	15.09
S_21	1	3		leaf	specificLeafArea	14.57
S_67	1	3		leaf	specificLeafArea	7.4
S_17	1	3		leaf	specificLeafArea	25.19
S_41	1	3		leaf	specificLeafArea	21.96
S_7	1	4		leaf	specificLeafArea	22.3
S_26	1	4		leaf	specificLeafArea	27.75
S_39	1	4		leaf	specificLeafArea	23.74
S_115	1	4		leaf	specificLeafArea	18.16
S_182	1	4		leaf	specificLeafArea	13.33
S_46	1	4		leaf	specificLeafArea	7.88
S_53	1	4		leaf	specificLeafArea	13.26
S_169	1	4		leaf	specificLeafArea	32.73
S_91	1	4		leaf	specificLeafArea	13.55
S_175	1	4		leaf	specificLeafArea	22.96
S_229	1	4		leaf	specificLeafArea	4.26
S_137	1	4		leaf	specificLeafArea	17.52
S_9	1	4		leaf	specificLeafArea	16.6
S_135	1	4		leaf	specificLeafArea	12.45
S_145	1	4		leaf	specificLeafArea	17.96
S_139	1	4		leaf	specificLeafArea	36.61
S_162	1	4		leaf	specificLeafArea	12.09
S_257	1	4		leaf	specificLeafArea	16.93
S_14	1	4		leaf	specificLeafArea	33.12
S_68	1	4		leaf	specificLeafArea	19.54
S_84	1	4		leaf	specificLeafArea	21.39
S_37	1	4		leaf	specificLeafArea	13.42
S_272	1	4		leaf	specificLeafArea	34.12
S_244	1	4		leaf	specificLeafArea	22.29
S_92	1	4		leaf	specificLeafArea	12.11
S_102	1	4		leaf	specificLeafArea	10.23
S_170	1	4		leaf	specificLeafArea	22.72
S_152	1	4		leaf	specificLeafArea	12.95
S_89	1	4		leaf	specificLeafArea	37.59
S_97	1	4		leaf	specificLeafArea	15.9
S_143	1	4		leaf	specificLeafArea	6.82
S_83	1	4		leaf	specificLeafArea	9.72
S_22	1	4		leaf	specificLeafArea	15.98
S_58	1	4		leaf	specificLeafArea	11.53
S_193	1	4		leaf	specificLeafArea	12.98
S_99	1	4		leaf	specificLeafArea	5.1
S_38	1	4		leaf	specificLeafArea	8.76
S_60	1	4		leaf	specificLeafArea	17.9
S_31	1	4		leaf	specificLeafArea	17.47
S_71	1	4		leaf	specificLeafArea	10.01
S_2	1	4		leaf	specificLeafArea	4.13
S_253	1	4		leaf	specificLeafArea	5.22
S_130	1	4		leaf	specificLeafArea	11.37
S_136	1	4		leaf	specificLeafArea	6.59
S_297	1	4		leaf	specificLeafArea	13.72
S_141	1	4		leaf	specificLeafArea	10.44
S_186	1	4		leaf	specificLeafArea	13.54
S_189	1	4		leaf	specificLeafArea	11.2
S_57	1	4		leaf	specificLeafArea	12.69
S_119	1	4		leaf	specificLeafArea	9.49
S_173	1	4		leaf	specificLeafArea	9.15
S_178	1	4		leaf	specificLeafArea	3.38
S_122	1	4		leaf	specificLeafArea	6.16
S_159	1	4		leaf	specificLeafArea	24.73
S_63	1	4		leaf	specificLeafArea	9.37
S_87	1	4		leaf	specificLeafArea	13.17
S_50	1	4		leaf	specificLeafArea	10.05
S_85	1	4		leaf	specificLeafArea	7.75
S_165	1	4		leaf	specificLeafArea	10.09
S_35	1	4		leaf	specificLeafArea	10.95
S_56	1	4		leaf	specificLeafArea	12.42
S_105	1	4		leaf	specificLeafArea	13.38
S_114	1	4		leaf	specificLeafArea	8.06
S_8	1	4		leaf	specificLeafArea	16.66
S_58	1	4		leaf	specificLeafArea	21.45
S_64	1	4		leaf	specificLeafArea	14.45
S_73	1	4		leaf	specificLeafArea	19.6
S_75	1	4		leaf	specificLeafArea	13.39
S_27	1	4		leaf	specificLeafArea	10.13
S_65	1	4		leaf	specificLeafArea	35.66
S_20	1	4		leaf	specificLeafArea	10.79
S_30	1	4		leaf	specificLeafArea	18.68
S_59	1	4		leaf	specificLeafArea	8.95
S_76	1	4		leaf	specificLeafArea	11.39
S_158	1	4		leaf	specificLeafArea	16.68
S_177	1	4		leaf	specificLeafArea	13.63
S_5	1	4		leaf	specificLeafArea	3.18
S_82	1	4		leaf	specificLeafArea	14.14
S_176	1	4		leaf	specificLeafArea	14.39
S_72	1	4		leaf	specificLeafArea	11.16
S_150	1	4		leaf	specificLeafArea	13.8
S_160	1	4		leaf	specificLeafArea	14.87
S_34	1	4		leaf	specificLeafArea	10.43
S_95	1	4		leaf	specificLeafArea	7.53
S_164	1	4		leaf	specificLeafArea	6.94
S_6	1	4		leaf	specificLeafArea	4.9
S_78	1	4		leaf	specificLeafArea	13.55
S_138	1	4		leaf	specificLeafArea	13.49
S_131	1	4		leaf	specificLeafArea	11.93
S_126	1	4		leaf	specificLeafArea	21.19
S_127	1	4		leaf	specificLeafArea	15.6
S_170	1	4		leaf	specificLeafArea	31.88
S_187	1	4		leaf	specificLeafArea	31.81
S_20	1	4		leaf	specificLeafArea	20.44
S_36	1	4		leaf	specificLeafArea	15.45
S_69	1	4		leaf	specificLeafArea	40.27
S_128	1	4		leaf	specificLeafArea	16.56
S_171	1	4		leaf	specificLeafArea	42.46
S_55	1	4		leaf	specificLeafArea	14.97
S_29	1	4		leaf	specificLeafArea	6.55
S_142	1	4		leaf	specificLeafArea	4.27
S_179	1	4		leaf	specificLeafArea	11
S_70	1	4		leaf	specificLeafArea	24.24
S_74	1	4		leaf	specificLeafArea	24.06
S_49	1	4		leaf	specificLeafArea	8.96
S_42	1	4		leaf	specificLeafArea	12.54
S_144	1	4		leaf	specificLeafArea	8.42
S_125	1	4		leaf	specificLeafArea	4.87
S_121	1	4		leaf	specificLeafArea	5.05
S_1	1	4		leaf	specificLeafArea	7.5
S_119	1	4		leaf	specificLeafArea	7.69
S_15	1	4		leaf	specificLeafArea	10.88
S_11	1	4		leaf	specificLeafArea	9.2
S_116	1	4		leaf	specificLeafArea	6.51
S_117	1	4		leaf	specificLeafArea	40.27
S_192	1	4		leaf	specificLeafArea	6.67
S_136	1	4		leaf	specificLeafArea	9.19
S_151	1	4		leaf	specificLeafArea	23.63
S_7	1	4		leaf	specificLeafArea	18.57
S_162	1	4		leaf	specificLeafArea	20.62
S_113	1	4		leaf	specificLeafArea	8.31
S_129	1	4		leaf	specificLeafArea	7.37
S_107	1	4		leaf	specificLeafArea	11.64
S_174	1	4		leaf	specificLeafArea	7.69
S_61	1	4		leaf	specificLeafArea	6.21
S_169	1	4		leaf	specificLeafArea	66.19
S_44	1	4		leaf	specificLeafArea	8.59
S_110	1	4		leaf	specificLeafArea	15.15
S_271	1	4		leaf	specificLeafArea	21.37
S_10	1	4		leaf	specificLeafArea	13.92
S_101	1	4		leaf	specificLeafArea	15.69
S_21	1	4		leaf	specificLeafArea	10.63
S_67	1	4		leaf	specificLeafArea	7.18
S_41	1	4		leaf	specificLeafArea	29.46
S_7	1	5		leaf	specificLeafArea	16.94
S_26	1	5		leaf	specificLeafArea	24.22
S_39	1	5		leaf	specificLeafArea	16.45
S_115	1	5		leaf	specificLeafArea	20.01
S_182	1	5		leaf	specificLeafArea	14.79
S_46	1	5		leaf	specificLeafArea	7.18
S_53	1	5		leaf	specificLeafArea	16.94
S_169	1	5		leaf	specificLeafArea	28.93
S_91	1	5		leaf	specificLeafArea	15.47
S_175	1	5		leaf	specificLeafArea	26.25
S_229	1	5		leaf	specificLeafArea	4.79
S_137	1	5		leaf	specificLeafArea	15.58
S_9	1	5		leaf	specificLeafArea	14.8
S_135	1	5		leaf	specificLeafArea	13.28
S_137	1	5		leaf	specificLeafArea	13.5
S_145	1	5		leaf	specificLeafArea	13.59
S_139	1	5		leaf	specificLeafArea	13.39
S_162	1	5		leaf	specificLeafArea	12.87
S_257	1	5		leaf	specificLeafArea	24.74
S_14	1	5		leaf	specificLeafArea	30.56
S_68	1	5		leaf	specificLeafArea	16.08
S_84	1	5		leaf	specificLeafArea	18.97
S_37	1	5		leaf	specificLeafArea	13.61
S_272	1	5		leaf	specificLeafArea	18.75
S_244	1	5		leaf	specificLeafArea	17.64
S_92	1	5		leaf	specificLeafArea	10.6
S_102	1	5		leaf	specificLeafArea	14.1
S_170	1	5		leaf	specificLeafArea	21.05
S_152	1	5		leaf	specificLeafArea	11.11
S_89	1	5		leaf	specificLeafArea	44.87
S_97	1	5		leaf	specificLeafArea	17.3
S_143	1	5		leaf	specificLeafArea	6.65
S_190	1	5		leaf	specificLeafArea	5.05
S_83	1	5		leaf	specificLeafArea	9.78
S_22	1	5		leaf	specificLeafArea	16.04
S_58	1	5		leaf	specificLeafArea	15.15
S_193	1	5		leaf	specificLeafArea	13.47
S_99	1	5		leaf	specificLeafArea	5.63
S_38	1	5		leaf	specificLeafArea	11.36
S_60	1	5		leaf	specificLeafArea	16.52
S_31	1	5		leaf	specificLeafArea	17.47
S_71	1	5		leaf	specificLeafArea	9.35
S_2	1	5		leaf	specificLeafArea	3.68
S_253	1	5		leaf	specificLeafArea	6.45
S_130	1	5		leaf	specificLeafArea	15.5
S_136	1	5		leaf	specificLeafArea	15.42
S_141	1	5		leaf	specificLeafArea	37.04
S_186	1	5		leaf	specificLeafArea	12.71
S_189	1	5		leaf	specificLeafArea	12.83
S_57	1	5		leaf	specificLeafArea	10.85
S_119	1	5		leaf	specificLeafArea	4.04
S_173	1	5		leaf	specificLeafArea	9.98
S_178	1	5		leaf	specificLeafArea	2.48
S_122	1	5		leaf	specificLeafArea	8.11
S_159	1	5		leaf	specificLeafArea	27.35
S_63	1	5		leaf	specificLeafArea	11.95
S_87	1	5		leaf	specificLeafArea	12.02
S_50	1	5		leaf	specificLeafArea	9.75
S_85	1	5		leaf	specificLeafArea	29.91
S_165	1	5		leaf	specificLeafArea	10.01
S_35	1	5		leaf	specificLeafArea	13.07
S_54	1	5		leaf	specificLeafArea	24.2
S_56	1	5		leaf	specificLeafArea	14.67
S_105	1	5		leaf	specificLeafArea	17.68
S_114	1	5		leaf	specificLeafArea	9.69
S_8	1	5		leaf	specificLeafArea	31.29
S_58	1	5		leaf	specificLeafArea	22.3
S_64	1	5		leaf	specificLeafArea	18.7
S_73	1	5		leaf	specificLeafArea	15.99
S_75	1	5		leaf	specificLeafArea	13.48
S_27	1	5		leaf	specificLeafArea	9.15
S_65	1	5		leaf	specificLeafArea	21.2
S_20	1	5		leaf	specificLeafArea	12.65
S_30	1	5		leaf	specificLeafArea	22.58
S_59	1	5		leaf	specificLeafArea	8.53
S_76	1	5		leaf	specificLeafArea	14.46
S_158	1	5		leaf	specificLeafArea	14.76
S_177	1	5		leaf	specificLeafArea	12.21
S_82	1	5		leaf	specificLeafArea	18.76
S_176	1	5		leaf	specificLeafArea	16.61
S_72	1	5		leaf	specificLeafArea	12.6
S_150	1	5		leaf	specificLeafArea	13.44
S_160	1	5		leaf	specificLeafArea	10.02
S_34	1	5		leaf	specificLeafArea	9.43
S_80	1	5		leaf	specificLeafArea	1.37
S_95	1	5		leaf	specificLeafArea	4.04
S_164	1	5		leaf	specificLeafArea	9.94
S_52	1	5		leaf	specificLeafArea	19.84
S_6	1	5		leaf	specificLeafArea	10.75
S_78	1	5		leaf	specificLeafArea	10.16
S_138	1	5		leaf	specificLeafArea	11.11
S_131	1	5		leaf	specificLeafArea	11.11
S_13	1	5		leaf	specificLeafArea	10.87
S_126	1	5		leaf	specificLeafArea	27.65
S_127	1	5		leaf	specificLeafArea	15.18
S_170	1	5		leaf	specificLeafArea	20.34
S_187	1	5		leaf	specificLeafArea	27.16
S_20	1	5		leaf	specificLeafArea	13.8
S_36	1	5		leaf	specificLeafArea	14.87
S_128	1	5		leaf	specificLeafArea	10.92
S_171	1	5		leaf	specificLeafArea	42.26
S_55	1	5		leaf	specificLeafArea	16.49
S_29	1	5		leaf	specificLeafArea	12.02
S_142	1	5		leaf	specificLeafArea	6.28
S_179	1	5		leaf	specificLeafArea	17.44
S_70	1	5		leaf	specificLeafArea	33.92
S_49	1	5		leaf	specificLeafArea	9.11
S_42	1	5		leaf	specificLeafArea	8.63
S_77	1	5		leaf	specificLeafArea	0.95
S_144	1	5		leaf	specificLeafArea	9.49
S_125	1	5		leaf	specificLeafArea	3.55
S_121	1	5		leaf	specificLeafArea	5.2
S_1	1	5		leaf	specificLeafArea	7.81
S_119	1	5		leaf	specificLeafArea	7.65
S_15	1	5		leaf	specificLeafArea	5.94
S_11	1	5		leaf	specificLeafArea	8.49
S_116	1	5		leaf	specificLeafArea	6.3
S_117	1	5		leaf	specificLeafArea	27.88
S_192	1	5		leaf	specificLeafArea	7.97
S_136	1	5		leaf	specificLeafArea	10.23
S_151	1	5		leaf	specificLeafArea	22.58
S_7	1	5		leaf	specificLeafArea	10.08
S_162	1	5		leaf	specificLeafArea	24.79
S_186	1	5		leaf	specificLeafArea	32.47
S_113	1	5		leaf	specificLeafArea	9.02
S_129	1	5		leaf	specificLeafArea	8.55
S_107	1	5		leaf	specificLeafArea	10.75
S_174	1	5		leaf	specificLeafArea	9.31
S_61	1	5		leaf	specificLeafArea	6.89
S_169	1	5		leaf	specificLeafArea	47.84
S_44	1	5		leaf	specificLeafArea	12.73
S_110	1	5		leaf	specificLeafArea	16.85
S_271	1	5		leaf	specificLeafArea	20.45
S_10	1	5		leaf	specificLeafArea	20.01
S_101	1	5		leaf	specificLeafArea	18.82
S_21	1	5		leaf	specificLeafArea	10.82
S_67	1	5		leaf	specificLeafArea	6.65
S_17	1	5		leaf	specificLeafArea	31.47
S_41	1	5		leaf	specificLeafArea	45.53
S_7	1	6		leaf	specificLeafArea	22.82
S_26	1	6		leaf	specificLeafArea	20.61
S_39	1	6		leaf	specificLeafArea	25.01
S_115	1	6		leaf	specificLeafArea	26.07
S_182	1	6		leaf	specificLeafArea	18.56
S_46	1	6		leaf	specificLeafArea	7.1
S_53	1	6		leaf	specificLeafArea	16.93
S_169	1	6		leaf	specificLeafArea	29.58
S_91	1	6		leaf	specificLeafArea	13.36
S_175	1	6		leaf	specificLeafArea	19.4
S_229	1	6		leaf	specificLeafArea	4.4
S_137	1	6		leaf	specificLeafArea	17.54
S_9	1	6		leaf	specificLeafArea	14.71
S_135	1	6		leaf	specificLeafArea	14.52
S_137	1	6		leaf	specificLeafArea	4.69
S_145	1	6		leaf	specificLeafArea	17.22
S_139	1	6		leaf	specificLeafArea	11.45
S_162	1	6		leaf	specificLeafArea	14.8
S_257	1	6		leaf	specificLeafArea	16.91
S_14	1	6		leaf	specificLeafArea	30.76
S_68	1	6		leaf	specificLeafArea	23.39
S_84	1	6		leaf	specificLeafArea	16.04
S_37	1	6		leaf	specificLeafArea	11.57
S_272	1	6		leaf	specificLeafArea	36.56
S_244	1	6		leaf	specificLeafArea	16.35
S_92	1	6		leaf	specificLeafArea	12.44
S_102	1	6		leaf	specificLeafArea	9.51
S_170	1	6		leaf	specificLeafArea	21.49
S_152	1	6		leaf	specificLeafArea	8.48
S_89	1	6		leaf	specificLeafArea	46.28
S_97	1	6		leaf	specificLeafArea	13.6
S_143	1	6		leaf	specificLeafArea	6.59
S_190	1	6		leaf	specificLeafArea	5.68
S_83	1	6		leaf	specificLeafArea	9.51
S_22	1	6		leaf	specificLeafArea	18.56
S_58	1	6		leaf	specificLeafArea	31.05
S_63	1	6		leaf	specificLeafArea	4.43
S_193	1	6		leaf	specificLeafArea	12.33
S_99	1	6		leaf	specificLeafArea	5.88
S_60	1	6		leaf	specificLeafArea	16.76
S_71	1	6		leaf	specificLeafArea	22.88
S_2	1	6		leaf	specificLeafArea	3.7
S_253	1	6		leaf	specificLeafArea	6.07
S_130	1	6		leaf	specificLeafArea	20.45
S_136	1	6		leaf	specificLeafArea	6.36
S_141	1	6		leaf	specificLeafArea	17.68
S_186	1	6		leaf	specificLeafArea	13.76
S_189	1	6		leaf	specificLeafArea	18.89
S_57	1	6		leaf	specificLeafArea	3.96
S_119	1	6		leaf	specificLeafArea	9.69
S_173	1	6		leaf	specificLeafArea	9.37
S_178	1	6		leaf	specificLeafArea	2.15
S_122	1	6		leaf	specificLeafArea	6.84
S_159	1	6		leaf	specificLeafArea	25.09
S_63	1	6		leaf	specificLeafArea	14.31
S_87	1	6		leaf	specificLeafArea	15.07
S_50	1	6		leaf	specificLeafArea	14.3
S_85	1	6		leaf	specificLeafArea	11.89
S_165	1	6		leaf	specificLeafArea	6.92
S_35	1	6		leaf	specificLeafArea	9.53
S_54	1	6		leaf	specificLeafArea	29.32
S_105	1	6		leaf	specificLeafArea	14.81
S_8	1	6		leaf	specificLeafArea	11.62
S_58	1	6		leaf	specificLeafArea	23.07
S_64	1	6		leaf	specificLeafArea	14.55
S_73	1	6		leaf	specificLeafArea	24.51
S_75	1	6		leaf	specificLeafArea	11.3
S_27	1	6		leaf	specificLeafArea	11.48
S_65	1	6		leaf	specificLeafArea	25.05
S_20	1	6		leaf	specificLeafArea	12.89
S_30	1	6		leaf	specificLeafArea	17.81
S_59	1	6		leaf	specificLeafArea	7.27
S_76	1	6		leaf	specificLeafArea	13.58
S_158	1	6		leaf	specificLeafArea	19.25
S_177	1	6		leaf	specificLeafArea	15.11
S_5	1	6		leaf	specificLeafArea	2.58
S_82	1	6		leaf	specificLeafArea	19.65
S_176	1	6		leaf	specificLeafArea	23.76
S_72	1	6		leaf	specificLeafArea	9.3
S_150	1	6		leaf	specificLeafArea	16.39
S_160	1	6		leaf	specificLeafArea	25.1
S_34	1	6		leaf	specificLeafArea	9.13
S_95	1	6		leaf	specificLeafArea	5.02
S_164	1	6		leaf	specificLeafArea	10.83
S_52	1	6		leaf	specificLeafArea	20.03
S_6	1	6		leaf	specificLeafArea	8.8
S_78	1	6		leaf	specificLeafArea	21.11
S_138	1	6		leaf	specificLeafArea	12.19
S_131	1	6		leaf	specificLeafArea	12.76
S_13	1	6		leaf	specificLeafArea	12.95
S_126	1	6		leaf	specificLeafArea	26.94
S_127	1	6		leaf	specificLeafArea	16.32
S_170	1	6		leaf	specificLeafArea	28.81
S_187	1	6		leaf	specificLeafArea	29.12
S_20	1	6		leaf	specificLeafArea	19.61
S_36	1	6		leaf	specificLeafArea	12.81
S_69	1	6		leaf	specificLeafArea	49.72
S_128	1	6		leaf	specificLeafArea	5.44
S_171	1	6		leaf	specificLeafArea	30.9
S_55	1	6		leaf	specificLeafArea	18.74
S_142	1	6		leaf	specificLeafArea	6.82
S_179	1	6		leaf	specificLeafArea	14.2
S_70	1	6		leaf	specificLeafArea	33.95
S_74	1	6		leaf	specificLeafArea	16.12
S_49	1	6		leaf	specificLeafArea	10.24
S_42	1	6		leaf	specificLeafArea	16.76
S_77	1	6		leaf	specificLeafArea	0.77
S_144	1	6		leaf	specificLeafArea	11.4
S_125	1	6		leaf	specificLeafArea	14.68
S_121	1	6		leaf	specificLeafArea	4.68
S_1	1	6		leaf	specificLeafArea	6.81
S_119	1	6		leaf	specificLeafArea	15.1
S_15	1	6		leaf	specificLeafArea	5.58
S_11	1	6		leaf	specificLeafArea	7.84
S_116	1	6		leaf	specificLeafArea	6.2
S_117	1	6		leaf	specificLeafArea	35.35
S_192	1	6		leaf	specificLeafArea	6.69
S_136	1	6		leaf	specificLeafArea	8.66
S_151	1	6		leaf	specificLeafArea	34.38
S_7	1	6		leaf	specificLeafArea	17
S_162	1	6		leaf	specificLeafArea	23.17
S_186	1	6		leaf	specificLeafArea	22.37
S_113	1	6		leaf	specificLeafArea	7.75
S_129	1	6		leaf	specificLeafArea	7.94
S_107	1	6		leaf	specificLeafArea	11.89
S_174	1	6		leaf	specificLeafArea	6.32
S_61	1	6		leaf	specificLeafArea	5.9
S_169	1	6		leaf	specificLeafArea	29.74
S_44	1	6		leaf	specificLeafArea	10.89
S_110	1	6		leaf	specificLeafArea	8.78
S_271	1	6		leaf	specificLeafArea	29.15
S_10	1	6		leaf	specificLeafArea	16.49
S_101	1	6		leaf	specificLeafArea	16.8
S_21	1	6		leaf	specificLeafArea	14.98
S_67	1	6		leaf	specificLeafArea	7.43
S_17	1	6		leaf	specificLeafArea	19.3
S_41	1	6		leaf	specificLeafArea	17.69
S_7	1	7		leaf	specificLeafArea	18.78
S_26	1	7		leaf	specificLeafArea	22.91
S_39	1	7		leaf	specificLeafArea	17.66
S_115	1	7		leaf	specificLeafArea	26.09
S_182	1	7		leaf	specificLeafArea	10.64
S_46	1	7		leaf	specificLeafArea	7.87
S_53	1	7		leaf	specificLeafArea	19.59
S_169	1	7		leaf	specificLeafArea	36.45
S_91	1	7		leaf	specificLeafArea	12.65
S_175	1	7		leaf	specificLeafArea	13.81
S_229	1	7		leaf	specificLeafArea	4.23
S_137	1	7		leaf	specificLeafArea	17.33
S_9	1	7		leaf	specificLeafArea	13.71
S_135	1	7		leaf	specificLeafArea	15.18
S_137	1	7		leaf	specificLeafArea	14.13
S_145	1	7		leaf	specificLeafArea	14.11
S_139	1	7		leaf	specificLeafArea	19.75
S_162	1	7		leaf	specificLeafArea	13.25
S_257	1	7		leaf	specificLeafArea	39.93
S_14	1	7		leaf	specificLeafArea	28.05
S_68	1	7		leaf	specificLeafArea	17.6
S_84	1	7		leaf	specificLeafArea	15.18
S_37	1	7		leaf	specificLeafArea	13.39
S_272	1	7		leaf	specificLeafArea	27.06
S_244	1	7		leaf	specificLeafArea	16.9
S_92	1	7		leaf	specificLeafArea	12.87
S_102	1	7		leaf	specificLeafArea	9.93
S_170	1	7		leaf	specificLeafArea	15.95
S_152	1	7		leaf	specificLeafArea	7.87
S_89	1	7		leaf	specificLeafArea	25.05
S_97	1	7		leaf	specificLeafArea	28.43
S_143	1	7		leaf	specificLeafArea	6.23
S_83	1	7		leaf	specificLeafArea	9.15
S_22	1	7		leaf	specificLeafArea	14.85
S_58	1	7		leaf	specificLeafArea	36.52
S_193	1	7		leaf	specificLeafArea	12.78
S_99	1	7		leaf	specificLeafArea	5.45
S_38	1	7		leaf	specificLeafArea	19.66
S_60	1	7		leaf	specificLeafArea	20.19
S_31	1	7		leaf	specificLeafArea	21.32
S_71	1	7		leaf	specificLeafArea	11.44
S_2	1	7		leaf	specificLeafArea	3.56
S_253	1	7		leaf	specificLeafArea	7.28
S_130	1	7		leaf	specificLeafArea	16.21
S_136	1	7		leaf	specificLeafArea	4.38
S_141	1	7		leaf	specificLeafArea	16.84
S_186	1	7		leaf	specificLeafArea	13.45
S_189	1	7		leaf	specificLeafArea	14.71
S_57	1	7		leaf	specificLeafArea	6.58
S_119	1	7		leaf	specificLeafArea	10.45
S_173	1	7		leaf	specificLeafArea	8.97
S_178	1	7		leaf	specificLeafArea	2.8
S_122	1	7		leaf	specificLeafArea	8.23
S_159	1	7		leaf	specificLeafArea	23.98
S_63	1	7		leaf	specificLeafArea	17.94
S_87	1	7		leaf	specificLeafArea	13.23
S_50	1	7		leaf	specificLeafArea	9.61
S_60	1	7		leaf	specificLeafArea	6.22
S_85	1	7		leaf	specificLeafArea	11.39
S_165	1	7		leaf	specificLeafArea	8.61
S_35	1	7		leaf	specificLeafArea	9.08
S_56	1	7		leaf	specificLeafArea	12.19
S_105	1	7		leaf	specificLeafArea	15.46
S_8	1	7		leaf	specificLeafArea	32.53
S_58	1	7		leaf	specificLeafArea	23.21
S_64	1	7		leaf	specificLeafArea	15.33
S_73	1	7		leaf	specificLeafArea	23.8
S_75	1	7		leaf	specificLeafArea	11.44
S_27	1	7		leaf	specificLeafArea	11.81
S_65	1	7		leaf	specificLeafArea	24.04
S_20	1	7		leaf	specificLeafArea	10.44
S_30	1	7		leaf	specificLeafArea	16.77
S_59	1	7		leaf	specificLeafArea	8.45
S_76	1	7		leaf	specificLeafArea	11.76
S_158	1	7		leaf	specificLeafArea	22.2
S_177	1	7		leaf	specificLeafArea	12.52
S_5	1	7		leaf	specificLeafArea	1.65
S_82	1	7		leaf	specificLeafArea	10.63
S_176	1	7		leaf	specificLeafArea	13.22
S_72	1	7		leaf	specificLeafArea	11.91
S_150	1	7		leaf	specificLeafArea	10.89
S_160	1	7		leaf	specificLeafArea	16.07
S_34	1	7		leaf	specificLeafArea	9.95
S_95	1	7		leaf	specificLeafArea	4.45
S_164	1	7		leaf	specificLeafArea	9.85
S_52	1	7		leaf	specificLeafArea	25.27
S_6	1	7		leaf	specificLeafArea	7.31
S_78	1	7		leaf	specificLeafArea	30.7
S_138	1	7		leaf	specificLeafArea	14.01
S_131	1	7		leaf	specificLeafArea	11.19
S_13	1	7		leaf	specificLeafArea	12.1
S_126	1	7		leaf	specificLeafArea	32.73
S_127	1	7		leaf	specificLeafArea	17.07
S_170	1	7		leaf	specificLeafArea	51.01
S_187	1	7		leaf	specificLeafArea	25.92
S_20	1	7		leaf	specificLeafArea	15.91
S_36	1	7		leaf	specificLeafArea	12.11
S_69	1	7		leaf	specificLeafArea	34.13
S_128	1	7		leaf	specificLeafArea	12.66
S_171	1	7		leaf	specificLeafArea	33.45
S_55	1	7		leaf	specificLeafArea	18.1
S_142	1	7		leaf	specificLeafArea	6.7
S_179	1	7		leaf	specificLeafArea	11.34
S_70	1	7		leaf	specificLeafArea	25.79
S_74	1	7		leaf	specificLeafArea	15.85
S_49	1	7		leaf	specificLeafArea	10.28
S_42	1	7		leaf	specificLeafArea	11.02
S_144	1	7		leaf	specificLeafArea	8.14
S_125	1	7		leaf	specificLeafArea	10.28
S_121	1	7		leaf	specificLeafArea	3.89
S_1	1	7		leaf	specificLeafArea	5.38
S_119	1	7		leaf	specificLeafArea	7.2
S_15	1	7		leaf	specificLeafArea	4.54
S_11	1	7		leaf	specificLeafArea	9.89
S_116	1	7		leaf	specificLeafArea	6.86
S_117	1	7		leaf	specificLeafArea	43.75
S_192	1	7		leaf	specificLeafArea	6.98
S_136	1	7		leaf	specificLeafArea	10.97
S_151	1	7		leaf	specificLeafArea	25.94
S_7	1	7		leaf	specificLeafArea	16.04
S_162	1	7		leaf	specificLeafArea	15.91
S_186	1	7		leaf	specificLeafArea	31.28
S_113	1	7		leaf	specificLeafArea	9.12
S_129	1	7		leaf	specificLeafArea	7.14
S_107	1	7		leaf	specificLeafArea	11.41
S_174	1	7		leaf	specificLeafArea	11.35
S_61	1	7		leaf	specificLeafArea	3.84
S_169	1	7		leaf	specificLeafArea	25.3
S_44	1	7		leaf	specificLeafArea	8.1
S_110	1	7		leaf	specificLeafArea	14.71
S_271	1	7		leaf	specificLeafArea	22.69
S_10	1	7		leaf	specificLeafArea	7.21
S_101	1	7		leaf	specificLeafArea	16.96
S_21	1	7		leaf	specificLeafArea	12.01
S_67	1	7		leaf	specificLeafArea	7.37
S_17	1	7		leaf	specificLeafArea	12.37
S_41	1	7		leaf	specificLeafArea	10.04
S_7	1	8		leaf	specificLeafArea	19.89
S_26	1	8		leaf	specificLeafArea	25.09
S_39	1	8		leaf	specificLeafArea	13.16
S_115	1	8		leaf	specificLeafArea	19.01
S_182	1	8		leaf	specificLeafArea	10.6
S_46	1	8		leaf	specificLeafArea	7.65
S_53	1	8		leaf	specificLeafArea	25.43
S_169	1	8		leaf	specificLeafArea	22.26
S_91	1	8		leaf	specificLeafArea	12.74
S_175	1	8		leaf	specificLeafArea	15.9
S_229	1	8		leaf	specificLeafArea	4.7
S_137	1	8		leaf	specificLeafArea	15.95
S_9	1	8		leaf	specificLeafArea	15.46
S_135	1	8		leaf	specificLeafArea	14.81
S_137	1	8		leaf	specificLeafArea	9.81
S_145	1	8		leaf	specificLeafArea	15.19
S_139	1	8		leaf	specificLeafArea	42.14
S_162	1	8		leaf	specificLeafArea	13.59
S_257	1	8		leaf	specificLeafArea	99.38
S_14	1	8		leaf	specificLeafArea	30.99
S_68	1	8		leaf	specificLeafArea	15.44
S_84	1	8		leaf	specificLeafArea	16.69
S_37	1	8		leaf	specificLeafArea	9.63
S_272	1	8		leaf	specificLeafArea	47.61
S_244	1	8		leaf	specificLeafArea	18.74
S_92	1	8		leaf	specificLeafArea	12.28
S_102	1	8		leaf	specificLeafArea	9.25
S_170	1	8		leaf	specificLeafArea	15.05
S_152	1	8		leaf	specificLeafArea	7.15
S_89	1	8		leaf	specificLeafArea	43.31
S_97	1	8		leaf	specificLeafArea	21.88
S_143	1	8		leaf	specificLeafArea	7
S_190	1	8		leaf	specificLeafArea	3.59
S_83	1	8		leaf	specificLeafArea	20.2
S_22	1	8		leaf	specificLeafArea	13.44
S_58	1	8		leaf	specificLeafArea	42.81
S_63	1	8		leaf	specificLeafArea	5.36
S_193	1	8		leaf	specificLeafArea	10.7
S_99	1	8		leaf	specificLeafArea	5.67
S_38	1	8		leaf	specificLeafArea	14
S_60	1	8		leaf	specificLeafArea	17.57
S_31	1	8		leaf	specificLeafArea	30.76
S_71	1	8		leaf	specificLeafArea	5.43
S_2	1	8		leaf	specificLeafArea	5.93
S_253	1	8		leaf	specificLeafArea	4.42
S_130	1	8		leaf	specificLeafArea	8.88
S_136	1	8		leaf	specificLeafArea	5.71
S_141	1	8		leaf	specificLeafArea	22.59
S_186	1	8		leaf	specificLeafArea	12.23
S_189	1	8		leaf	specificLeafArea	9.26
S_57	1	8		leaf	specificLeafArea	7.78
S_119	1	8		leaf	specificLeafArea	8.06
S_173	1	8		leaf	specificLeafArea	9.93
S_178	1	8		leaf	specificLeafArea	1.82
S_122	1	8		leaf	specificLeafArea	6.01
S_159	1	8		leaf	specificLeafArea	28.46
S_63	1	8		leaf	specificLeafArea	13.67
S_87	1	8		leaf	specificLeafArea	13.77
S_50	1	8		leaf	specificLeafArea	7.53
S_85	1	8		leaf	specificLeafArea	55.17
S_165	1	8		leaf	specificLeafArea	7.63
S_35	1	8		leaf	specificLeafArea	11.86
S_54	1	8		leaf	specificLeafArea	18.94
S_56	1	8		leaf	specificLeafArea	11.62
S_105	1	8		leaf	specificLeafArea	12.73
S_8	1	8		leaf	specificLeafArea	24.69
S_58	1	8		leaf	specificLeafArea	20.38
S_64	1	8		leaf	specificLeafArea	14.94
S_73	1	8		leaf	specificLeafArea	21.11
S_75	1	8		leaf	specificLeafArea	14.19
S_27	1	8		leaf	specificLeafArea	17.41
S_65	1	8		leaf	specificLeafArea	26.56
S_20	1	8		leaf	specificLeafArea	11.04
S_59	1	8		leaf	specificLeafArea	10.57
S_76	1	8		leaf	specificLeafArea	13.76
S_158	1	8		leaf	specificLeafArea	29.96
S_177	1	8		leaf	specificLeafArea	12.24
S_5	1	8		leaf	specificLeafArea	7.16
S_82	1	8		leaf	specificLeafArea	44.88
S_176	1	8		leaf	specificLeafArea	12.2
S_72	1	8		leaf	specificLeafArea	14.21
S_150	1	8		leaf	specificLeafArea	11.82
S_160	1	8		leaf	specificLeafArea	21.23
S_34	1	8		leaf	specificLeafArea	9.72
S_95	1	8		leaf	specificLeafArea	5.02
S_164	1	8		leaf	specificLeafArea	11.2
S_52	1	8		leaf	specificLeafArea	23.71
S_78	1	8		leaf	specificLeafArea	11.83
S_138	1	8		leaf	specificLeafArea	11.84
S_131	1	8		leaf	specificLeafArea	16
S_126	1	8		leaf	specificLeafArea	28.81
S_127	1	8		leaf	specificLeafArea	18.63
S_170	1	8		leaf	specificLeafArea	23.32
S_187	1	8		leaf	specificLeafArea	34.2
S_20	1	8		leaf	specificLeafArea	15.84
S_36	1	8		leaf	specificLeafArea	12.67
S_69	1	8		leaf	specificLeafArea	18.59
S_128	1	8		leaf	specificLeafArea	10.89
S_171	1	8		leaf	specificLeafArea	32.78
S_55	1	8		leaf	specificLeafArea	13.86
S_142	1	8		leaf	specificLeafArea	6.85
S_179	1	8		leaf	specificLeafArea	16.94
S_70	1	8		leaf	specificLeafArea	24.79
S_49	1	8		leaf	specificLeafArea	13.38
S_42	1	8		leaf	specificLeafArea	14.23
S_77	1	8		leaf	specificLeafArea	0.7
S_144	1	8		leaf	specificLeafArea	7.15
S_125	1	8		leaf	specificLeafArea	10.88
S_121	1	8		leaf	specificLeafArea	6.13
S_1	1	8		leaf	specificLeafArea	4.03
S_119	1	8		leaf	specificLeafArea	8.1
S_15	1	8		leaf	specificLeafArea	9.79
S_11	1	8		leaf	specificLeafArea	7.52
S_116	1	8		leaf	specificLeafArea	7.22
S_117	1	8		leaf	specificLeafArea	30.27
S_192	1	8		leaf	specificLeafArea	6.72
S_136	1	8		leaf	specificLeafArea	12.09
S_151	1	8		leaf	specificLeafArea	21.5
S_7	1	8		leaf	specificLeafArea	15.13
S_162	1	8		leaf	specificLeafArea	21.49
S_186	1	8		leaf	specificLeafArea	27.74
S_113	1	8		leaf	specificLeafArea	8.8
S_129	1	8		leaf	specificLeafArea	6.99
S_107	1	8		leaf	specificLeafArea	11.14
S_174	1	8		leaf	specificLeafArea	11.71
S_61	1	8		leaf	specificLeafArea	4.01
S_169	1	8		leaf	specificLeafArea	15.15
S_44	1	8		leaf	specificLeafArea	8.75
S_110	1	8		leaf	specificLeafArea	35.66
S_10	1	8		leaf	specificLeafArea	11.45
S_101	1	8		leaf	specificLeafArea	18.7
S_21	1	8		leaf	specificLeafArea	10.33
S_67	1	8		leaf	specificLeafArea	7.44
S_17	1	8		leaf	specificLeafArea	8.57
S_41	1	8		leaf	specificLeafArea	35.08
S_7	1	9		leaf	specificLeafArea	20.84
S_26	1	9		leaf	specificLeafArea	18.73
S_39	1	9		leaf	specificLeafArea	15.11
S_115	1	9		leaf	specificLeafArea	20.11
S_182	1	9		leaf	specificLeafArea	14.87
S_46	1	9		leaf	specificLeafArea	7.2
S_53	1	9		leaf	specificLeafArea	29.09
S_169	1	9		leaf	specificLeafArea	29.44
S_91	1	9		leaf	specificLeafArea	13.62
S_175	1	9		leaf	specificLeafArea	32.4
S_229	1	9		leaf	specificLeafArea	4.26
S_137	1	9		leaf	specificLeafArea	21.53
S_9	1	9		leaf	specificLeafArea	12.53
S_135	1	9		leaf	specificLeafArea	16.85
S_137	1	9		leaf	specificLeafArea	9.26
S_145	1	9		leaf	specificLeafArea	13.8
S_139	1	9		leaf	specificLeafArea	37.11
S_162	1	9		leaf	specificLeafArea	14.34
S_257	1	9		leaf	specificLeafArea	32.89
S_14	1	9		leaf	specificLeafArea	30.86
S_68	1	9		leaf	specificLeafArea	22.91
S_84	1	9		leaf	specificLeafArea	16.39
S_37	1	9		leaf	specificLeafArea	8.26
S_272	1	9		leaf	specificLeafArea	55.62
S_244	1	9		leaf	specificLeafArea	19.32
S_92	1	9		leaf	specificLeafArea	13.83
S_102	1	9		leaf	specificLeafArea	13.18
S_170	1	9		leaf	specificLeafArea	16.08
S_152	1	9		leaf	specificLeafArea	10.72
S_89	1	9		leaf	specificLeafArea	53.5
S_97	1	9		leaf	specificLeafArea	16.09
S_143	1	9		leaf	specificLeafArea	6.59
S_190	1	9		leaf	specificLeafArea	3.36
S_83	1	9		leaf	specificLeafArea	6.44
S_22	1	9		leaf	specificLeafArea	16.72
S_58	1	9		leaf	specificLeafArea	42.71
S_193	1	9		leaf	specificLeafArea	10.19
S_99	1	9		leaf	specificLeafArea	5.38
S_38	1	9		leaf	specificLeafArea	14.01
S_60	1	9		leaf	specificLeafArea	19.56
S_31	1	9		leaf	specificLeafArea	14.56
S_71	1	9		leaf	specificLeafArea	20.7
S_2	1	9		leaf	specificLeafArea	3.44
S_253	1	9		leaf	specificLeafArea	5.73
S_136	1	9		leaf	specificLeafArea	12.08
S_141	1	9		leaf	specificLeafArea	13.43
S_186	1	9		leaf	specificLeafArea	11.97
S_189	1	9		leaf	specificLeafArea	10.59
S_119	1	9		leaf	specificLeafArea	7.28
S_173	1	9		leaf	specificLeafArea	9.7
S_178	1	9		leaf	specificLeafArea	2.32
S_122	1	9		leaf	specificLeafArea	9.16
S_159	1	9		leaf	specificLeafArea	28.87
S_63	1	9		leaf	specificLeafArea	13.7
S_87	1	9		leaf	specificLeafArea	16.02
S_50	1	9		leaf	specificLeafArea	9.75
S_85	1	9		leaf	specificLeafArea	14.75
S_165	1	9		leaf	specificLeafArea	9.58
S_35	1	9		leaf	specificLeafArea	14.89
S_54	1	9		leaf	specificLeafArea	20.29
S_56	1	9		leaf	specificLeafArea	8.21
S_105	1	9		leaf	specificLeafArea	13.85
S_8	1	9		leaf	specificLeafArea	11.54
S_58	1	9		leaf	specificLeafArea	25.91
S_73	1	9		leaf	specificLeafArea	20.06
S_75	1	9		leaf	specificLeafArea	15.02
S_27	1	9		leaf	specificLeafArea	10.23
S_65	1	9		leaf	specificLeafArea	23.11
S_20	1	9		leaf	specificLeafArea	16.14
S_59	1	9		leaf	specificLeafArea	9.46
S_76	1	9		leaf	specificLeafArea	12.15
S_158	1	9		leaf	specificLeafArea	22.66
S_177	1	9		leaf	specificLeafArea	12.61
S_176	1	9		leaf	specificLeafArea	13.72
S_72	1	9		leaf	specificLeafArea	11.25
S_150	1	9		leaf	specificLeafArea	21.2
S_160	1	9		leaf	specificLeafArea	8.61
S_34	1	9		leaf	specificLeafArea	10.24
S_80	1	9		leaf	specificLeafArea	1.33
S_95	1	9		leaf	specificLeafArea	7.61
S_164	1	9		leaf	specificLeafArea	8.25
S_52	1	9		leaf	specificLeafArea	51.16
S_6	1	9		leaf	specificLeafArea	13.62
S_78	1	9		leaf	specificLeafArea	10.66
S_138	1	9		leaf	specificLeafArea	11.39
S_131	1	9		leaf	specificLeafArea	12.06
S_13	1	9		leaf	specificLeafArea	12.91
S_126	1	9		leaf	specificLeafArea	30.81
S_127	1	9		leaf	specificLeafArea	17.32
S_170	1	9		leaf	specificLeafArea	25.86
S_187	1	9		leaf	specificLeafArea	31.91
S_20	1	9		leaf	specificLeafArea	14.51
S_36	1	9		leaf	specificLeafArea	13.03
S_69	1	9		leaf	specificLeafArea	37.48
S_128	1	9		leaf	specificLeafArea	30.06
S_171	1	9		leaf	specificLeafArea	34.84
S_55	1	9		leaf	specificLeafArea	13.62
S_142	1	9		leaf	specificLeafArea	6.29
S_179	1	9		leaf	specificLeafArea	9.46
S_70	1	9		leaf	specificLeafArea	22.06
S_74	1	9		leaf	specificLeafArea	26.9
S_49	1	9		leaf	specificLeafArea	8.91
S_42	1	9		leaf	specificLeafArea	14.74
S_144	1	9		leaf	specificLeafArea	7.09
S_125	1	9		leaf	specificLeafArea	14.18
S_121	1	9		leaf	specificLeafArea	5.31
S_1	1	9		leaf	specificLeafArea	5.29
S_119	1	9		leaf	specificLeafArea	8.57
S_15	1	9		leaf	specificLeafArea	7.37
S_11	1	9		leaf	specificLeafArea	10.03
S_116	1	9		leaf	specificLeafArea	7.12
S_117	1	9		leaf	specificLeafArea	34.47
S_192	1	9		leaf	specificLeafArea	7.18
S_136	1	9		leaf	specificLeafArea	16.19
S_151	1	9		leaf	specificLeafArea	22.6
S_7	1	9		leaf	specificLeafArea	19.74
S_162	1	9		leaf	specificLeafArea	18.36
S_113	1	9		leaf	specificLeafArea	8.89
S_129	1	9		leaf	specificLeafArea	8.37
S_107	1	9		leaf	specificLeafArea	10
S_174	1	9		leaf	specificLeafArea	7.61
S_61	1	9		leaf	specificLeafArea	7.38
S_169	1	9		leaf	specificLeafArea	22.81
S_44	1	9		leaf	specificLeafArea	12.72
S_110	1	9		leaf	specificLeafArea	15.92
S_271	1	9		leaf	specificLeafArea	25.19
S_10	1	9		leaf	specificLeafArea	13.29
S_101	1	9		leaf	specificLeafArea	14.61
S_21	1	9		leaf	specificLeafArea	14.49
S_67	1	9		leaf	specificLeafArea	7.03
S_17	1	9		leaf	specificLeafArea	21.33
S_41	1	9		leaf	specificLeafArea	32.09
S_7	1	10		leaf	specificLeafArea	18.48
S_26	1	10		leaf	specificLeafArea	20.02
S_39	1	10		leaf	specificLeafArea	17.97
S_115	1	10		leaf	specificLeafArea	19.33
S_182	1	10		leaf	specificLeafArea	21.03
S_46	1	10		leaf	specificLeafArea	7.52
S_53	1	10		leaf	specificLeafArea	10.28
S_169	1	10		leaf	specificLeafArea	16.71
S_91	1	10		leaf	specificLeafArea	14.09
S_175	1	10		leaf	specificLeafArea	25.26
S_229	1	10		leaf	specificLeafArea	4.8
S_137	1	10		leaf	specificLeafArea	20.05
S_9	1	10		leaf	specificLeafArea	17.24
S_135	1	10		leaf	specificLeafArea	15.02
S_137	1	10		leaf	specificLeafArea	6.57
S_145	1	10		leaf	specificLeafArea	17.41
S_139	1	10		leaf	specificLeafArea	21.44
S_162	1	10		leaf	specificLeafArea	11.41
S_257	1	10		leaf	specificLeafArea	45.1
S_14	1	10		leaf	specificLeafArea	32.46
S_68	1	10		leaf	specificLeafArea	18.87
S_84	1	10		leaf	specificLeafArea	16.89
S_37	1	10		leaf	specificLeafArea	8.1
S_272	1	10		leaf	specificLeafArea	40.66
S_244	1	10		leaf	specificLeafArea	20.8
S_92	1	10		leaf	specificLeafArea	14.48
S_102	1	10		leaf	specificLeafArea	9.93
S_170	1	10		leaf	specificLeafArea	16.28
S_152	1	10		leaf	specificLeafArea	9.3
S_97	1	10		leaf	specificLeafArea	16.26
S_143	1	10		leaf	specificLeafArea	5.81
S_83	1	10		leaf	specificLeafArea	9.16
S_22	1	10		leaf	specificLeafArea	18.9
S_58	1	10		leaf	specificLeafArea	47.67
S_63	1	10		leaf	specificLeafArea	27.5
S_193	1	10		leaf	specificLeafArea	10.74
S_99	1	10		leaf	specificLeafArea	5.99
S_38	1	10		leaf	specificLeafArea	9.34
S_60	1	10		leaf	specificLeafArea	18.46
S_31	1	10		leaf	specificLeafArea	36.17
S_71	1	10		leaf	specificLeafArea	15.92
S_2	1	10		leaf	specificLeafArea	4.84
S_253	1	10		leaf	specificLeafArea	4.66
S_136	1	10		leaf	specificLeafArea	5.17
S_141	1	10		leaf	specificLeafArea	26.05
S_186	1	10		leaf	specificLeafArea	13.27
S_189	1	10		leaf	specificLeafArea	6.61
S_57	1	10		leaf	specificLeafArea	17.43
S_119	1	10		leaf	specificLeafArea	9.98
S_173	1	10		leaf	specificLeafArea	12.08
S_178	1	10		leaf	specificLeafArea	3.11
S_122	1	10		leaf	specificLeafArea	8.95
S_63	1	10		leaf	specificLeafArea	9.95
S_87	1	10		leaf	specificLeafArea	13.01
S_50	1	10		leaf	specificLeafArea	8.14
S_165	1	10		leaf	specificLeafArea	6.68
S_35	1	10		leaf	specificLeafArea	9.31
S_54	1	10		leaf	specificLeafArea	24.1
S_56	1	10		leaf	specificLeafArea	12
S_105	1	10		leaf	specificLeafArea	13.2
S_8	1	10		leaf	specificLeafArea	19.06
S_58	1	10		leaf	specificLeafArea	14.51
S_64	1	10		leaf	specificLeafArea	15.25
S_73	1	10		leaf	specificLeafArea	19.93
S_75	1	10		leaf	specificLeafArea	13.91
S_27	1	10		leaf	specificLeafArea	9.58
S_65	1	10		leaf	specificLeafArea	19.93
S_20	1	10		leaf	specificLeafArea	14.86
S_30	1	10		leaf	specificLeafArea	23.31
S_59	1	10		leaf	specificLeafArea	9.25
S_76	1	10		leaf	specificLeafArea	14.81
S_158	1	10		leaf	specificLeafArea	16.34
S_177	1	10		leaf	specificLeafArea	15.51
S_5	1	10		leaf	specificLeafArea	0.84
S_82	1	10		leaf	specificLeafArea	32.97
S_176	1	10		leaf	specificLeafArea	13.75
S_72	1	10		leaf	specificLeafArea	12.37
S_150	1	10		leaf	specificLeafArea	15.3
S_160	1	10		leaf	specificLeafArea	11.62
S_34	1	10		leaf	specificLeafArea	13.75
S_95	1	10		leaf	specificLeafArea	5.38
S_164	1	10		leaf	specificLeafArea	5.28
S_164	1	10		leaf	specificLeafArea	8.67
S_52	1	10		leaf	specificLeafArea	23.13
S_6	1	10		leaf	specificLeafArea	18.73
S_78	1	10		leaf	specificLeafArea	30.62
S_138	1	10		leaf	specificLeafArea	13.02
S_131	1	10		leaf	specificLeafArea	13.17
S_13	1	10		leaf	specificLeafArea	12.48
S_126	1	10		leaf	specificLeafArea	27.85
S_127	1	10		leaf	specificLeafArea	18.25
S_170	1	10		leaf	specificLeafArea	16.43
S_187	1	10		leaf	specificLeafArea	25.23
S_20	1	10		leaf	specificLeafArea	20.41
S_36	1	10		leaf	specificLeafArea	11.6
S_69	1	10		leaf	specificLeafArea	35.69
S_128	1	10		leaf	specificLeafArea	38.47
S_171	1	10		leaf	specificLeafArea	37.19
S_55	1	10		leaf	specificLeafArea	11.86
S_142	1	10		leaf	specificLeafArea	6.87
S_179	1	10		leaf	specificLeafArea	10.08
S_70	1	10		leaf	specificLeafArea	22.85
S_49	1	10		leaf	specificLeafArea	8.96
S_42	1	10		leaf	specificLeafArea	14.22
S_144	1	10		leaf	specificLeafArea	7.6
S_125	1	10		leaf	specificLeafArea	11.78
S_121	1	10		leaf	specificLeafArea	4.71
S_1	1	10		leaf	specificLeafArea	6.75
S_119	1	10		leaf	specificLeafArea	8.69
S_15	1	10		leaf	specificLeafArea	8.66
S_11	1	10		leaf	specificLeafArea	8.13
S_116	1	10		leaf	specificLeafArea	8.06
S_117	1	10		leaf	specificLeafArea	21.59
S_192	1	10		leaf	specificLeafArea	7.06
S_136	1	10		leaf	specificLeafArea	11.68
S_7	1	10		leaf	specificLeafArea	16.23
S_162	1	10		leaf	specificLeafArea	23.06
S_186	1	10		leaf	specificLeafArea	31.06
S_113	1	10		leaf	specificLeafArea	8.71
S_129	1	10		leaf	specificLeafArea	7.27
S_107	1	10		leaf	specificLeafArea	11.66
S_174	1	10		leaf	specificLeafArea	10.13
S_61	1	10		leaf	specificLeafArea	5.35
S_169	1	10		leaf	specificLeafArea	21.47
S_44	1	10		leaf	specificLeafArea	12.59
S_10	1	10		leaf	specificLeafArea	8.12
S_101	1	10		leaf	specificLeafArea	13.88
S_21	1	10		leaf	specificLeafArea	10.3
S_67	1	10		leaf	specificLeafArea	6
S_17	1	10		leaf	specificLeafArea	6.7
S_41	1	10		leaf	specificLeafArea	32.38
S_182	2	1		leaf	specificLeafArea	17.7
S_169	2	1		leaf	specificLeafArea	16.13
S_175	2	1		leaf	specificLeafArea	14.61
S_91	2	1		leaf	specificLeafArea	13.82
S_229	2	1		leaf	specificLeafArea	6.44
S_26	2	1		leaf	specificLeafArea	35.12
S_53	2	1		leaf	specificLeafArea	12.06
S_135	2	1		leaf	specificLeafArea	24.72
S_188	2	1		leaf	specificLeafArea	12.38
S_145	2	1		leaf	specificLeafArea	10.21
S_46	2	1		leaf	specificLeafArea	6.95
S_139	2	1		leaf	specificLeafArea	13.14
S_88	2	1		leaf	specificLeafArea	15.38
S_103	2	1		leaf	specificLeafArea	18.18
S_68	2	1		leaf	specificLeafArea	18.44
S_14	2	1		leaf	specificLeafArea	18.28
S_37	2	1		leaf	specificLeafArea	8.54
S_92	2	1		leaf	specificLeafArea	5.73
S_22	2	1		leaf	specificLeafArea	9.64
S_74	2	1		leaf	specificLeafArea	6.55
S_89	2	1		leaf	specificLeafArea	25.74
S_190	2	1		leaf	specificLeafArea	12.73
S_83	2	1		leaf	specificLeafArea	7.17
S_58	2	1		leaf	specificLeafArea	11.82
S_193	2	1		leaf	specificLeafArea	11.6
S_99	2	1		leaf	specificLeafArea	6.18
S_38	2	1		leaf	specificLeafArea	12.58
S_60	2	1		leaf	specificLeafArea	25.84
S_31	2	1		leaf	specificLeafArea	23.03
S_143	2	1		leaf	specificLeafArea	7.77
S_2	2	1		leaf	specificLeafArea	3.1
S_253	2	1		leaf	specificLeafArea	6.52
S_119	2	1		leaf	specificLeafArea	6.15
S_130	2	1		leaf	specificLeafArea	20.88
S_134	2	1		leaf	specificLeafArea	8
S_189	2	1		leaf	specificLeafArea	14.18
S_123	2	1		leaf	specificLeafArea	4.98
S_122	2	1		leaf	specificLeafArea	5.37
S_30	2	1		leaf	specificLeafArea	7.79
S_63	2	1		leaf	specificLeafArea	14.39
S_24	2	1		leaf	specificLeafArea	17.61
S_50	2	1		leaf	specificLeafArea	10.49
S_60	2	1		leaf	specificLeafArea	13.73
S_165	2	1		leaf	specificLeafArea	8.48
S_54	2	1		leaf	specificLeafArea	20.52
S_58	2	1		leaf	specificLeafArea	15.88
S_73	2	1		leaf	specificLeafArea	11.19
S_27	2	1		leaf	specificLeafArea	11.11
S_34	2	1		leaf	specificLeafArea	11.06
S_59	2	1		leaf	specificLeafArea	7.63
S_76	2	1		leaf	specificLeafArea	13.56
S_105	2	1		leaf	specificLeafArea	13.95
S_158	2	1		leaf	specificLeafArea	12.78
S_177	2	1		leaf	specificLeafArea	15.54
S_5	2	1		leaf	specificLeafArea	1.94
S_176	2	1		leaf	specificLeafArea	9.45
S_72	2	1		leaf	specificLeafArea	5.3
S_150	2	1		leaf	specificLeafArea	13.27
S_160	2	1		leaf	specificLeafArea	14.86
S_51	2	1		leaf	specificLeafArea	22.08
S_85	2	1		leaf	specificLeafArea	10.04
S_82	2	1		leaf	specificLeafArea	8.85
S_164	2	1		leaf	specificLeafArea	10.54
S_6	2	1		leaf	specificLeafArea	4
S_20	2	1		leaf	specificLeafArea	18.36
S_126	2	1		leaf	specificLeafArea	26.47
S_170	2	1		leaf	specificLeafArea	82.89
S_171	2	1		leaf	specificLeafArea	45.28
S_102	2	1		leaf	specificLeafArea	22.96
S_127	2	1		leaf	specificLeafArea	17.56
S_36	2	1		leaf	specificLeafArea	12.9
S_128	2	1		leaf	specificLeafArea	12.36
S_55	2	1		leaf	specificLeafArea	13.87
S_29	2	1		leaf	specificLeafArea	4.84
S_142	2	1		leaf	specificLeafArea	6.16
S_179	2	1		leaf	specificLeafArea	7.57
S_70	2	1		leaf	specificLeafArea	36.76
S_42	2	1		leaf	specificLeafArea	12.65
S_138	2	1		leaf	specificLeafArea	19.13
S_1	2	1		leaf	specificLeafArea	9.04
S_119	2	1		leaf	specificLeafArea	16.53
S_15	2	1		leaf	specificLeafArea	7.09
S_121	2	1		leaf	specificLeafArea	5.04
S_11	2	1		leaf	specificLeafArea	7.47
S_116	2	1		leaf	specificLeafArea	6
S_156	2	1		leaf	specificLeafArea	8.1
S_151	2	1		leaf	specificLeafArea	18.92
S_192	2	1		leaf	specificLeafArea	6.64
S_186	2	1		leaf	specificLeafArea	19.03
S_7	2	1		leaf	specificLeafArea	9.02
S_129	2	1		leaf	specificLeafArea	7.3
S_107	2	1		leaf	specificLeafArea	13.35
S_174	2	1		leaf	specificLeafArea	15.94
S_61	2	1		leaf	specificLeafArea	16.35
S_44	2	1		leaf	specificLeafArea	6.56
S_110	2	1		leaf	specificLeafArea	4.45
S_10	2	1		leaf	specificLeafArea	9.03
S_21	2	1		leaf	specificLeafArea	10.02
S_67	2	1		leaf	specificLeafArea	5.56
S_101	2	1		leaf	specificLeafArea	14.63
S_182	2	2		leaf	specificLeafArea	9.24
S_169	2	2		leaf	specificLeafArea	17.96
S_175	2	2		leaf	specificLeafArea	14.91
S_91	2	2		leaf	specificLeafArea	14.53
S_229	2	2		leaf	specificLeafArea	6.58
S_26	2	2		leaf	specificLeafArea	50.16
S_53	2	2		leaf	specificLeafArea	13.99
S_135	2	2		leaf	specificLeafArea	9.3
S_188	2	2		leaf	specificLeafArea	11.78
S_145	2	2		leaf	specificLeafArea	12
S_46	2	2		leaf	specificLeafArea	6.73
S_139	2	2		leaf	specificLeafArea	8.43
S_88	2	2		leaf	specificLeafArea	16.88
S_103	2	2		leaf	specificLeafArea	45.19
S_68	2	2		leaf	specificLeafArea	36.23
S_14	2	2		leaf	specificLeafArea	17.56
S_37	2	2		leaf	specificLeafArea	12.22
S_92	2	2		leaf	specificLeafArea	8.45
S_22	2	2		leaf	specificLeafArea	12.58
S_74	2	2		leaf	specificLeafArea	6.39
S_89	2	2		leaf	specificLeafArea	26.51
S_190	2	2		leaf	specificLeafArea	15.35
S_83	2	2		leaf	specificLeafArea	16.69
S_58	2	2		leaf	specificLeafArea	15.46
S_193	2	2		leaf	specificLeafArea	9.68
S_99	2	2		leaf	specificLeafArea	5.74
S_38	2	2		leaf	specificLeafArea	12.33
S_60	2	2		leaf	specificLeafArea	24.97
S_31	2	2		leaf	specificLeafArea	20.88
S_143	2	2		leaf	specificLeafArea	8.29
S_2	2	2		leaf	specificLeafArea	6.27
S_253	2	2		leaf	specificLeafArea	8.59
S_119	2	2		leaf	specificLeafArea	5.26
S_130	2	2		leaf	specificLeafArea	12.87
S_134	2	2		leaf	specificLeafArea	7.21
S_189	2	2		leaf	specificLeafArea	10.76
S_123	2	2		leaf	specificLeafArea	4.01
S_122	2	2		leaf	specificLeafArea	3.28
S_30	2	2		leaf	specificLeafArea	8.38
S_63	2	2		leaf	specificLeafArea	14.01
S_24	2	2		leaf	specificLeafArea	13.38
S_50	2	2		leaf	specificLeafArea	9.52
S_60	2	2		leaf	specificLeafArea	13.43
S_165	2	2		leaf	specificLeafArea	7.07
S_54	2	2		leaf	specificLeafArea	17.3
S_58	2	2		leaf	specificLeafArea	12.98
S_73	2	2		leaf	specificLeafArea	9.81
S_27	2	2		leaf	specificLeafArea	9.53
S_34	2	2		leaf	specificLeafArea	11.3
S_59	2	2		leaf	specificLeafArea	8.46
S_76	2	2		leaf	specificLeafArea	13.88
S_105	2	2		leaf	specificLeafArea	14.82
S_158	2	2		leaf	specificLeafArea	15.88
S_177	2	2		leaf	specificLeafArea	9.48
S_176	2	2		leaf	specificLeafArea	17.43
S_72	2	2		leaf	specificLeafArea	7.87
S_150	2	2		leaf	specificLeafArea	11.21
S_160	2	2		leaf	specificLeafArea	21.15
S_51	2	2		leaf	specificLeafArea	17.54
S_85	2	2		leaf	specificLeafArea	35.34
S_82	2	2		leaf	specificLeafArea	10.05
S_164	2	2		leaf	specificLeafArea	11.59
S_52	2	2		leaf	specificLeafArea	16.77
S_6	2	2		leaf	specificLeafArea	6.32
S_20	2	2		leaf	specificLeafArea	16.89
S_131	2	2		leaf	specificLeafArea	37.21
S_126	2	2		leaf	specificLeafArea	24.04
S_170	2	2		leaf	specificLeafArea	58.26
S_171	2	2		leaf	specificLeafArea	35.73
S_102	2	2		leaf	specificLeafArea	8.08
S_127	2	2		leaf	specificLeafArea	21.07
S_36	2	2		leaf	specificLeafArea	23.7
S_128	2	2		leaf	specificLeafArea	11.81
S_55	2	2		leaf	specificLeafArea	14.25
S_29	2	2		leaf	specificLeafArea	6.55
S_69	2	2		leaf	specificLeafArea	11.75
S_142	2	2		leaf	specificLeafArea	5.75
S_179	2	2		leaf	specificLeafArea	14.23
S_70	2	2		leaf	specificLeafArea	22.74
S_42	2	2		leaf	specificLeafArea	14.43
S_138	2	2		leaf	specificLeafArea	16.14
S_1	2	2		leaf	specificLeafArea	12.67
S_119	2	2		leaf	specificLeafArea	12.73
S_15	2	2		leaf	specificLeafArea	4.31
S_121	2	2		leaf	specificLeafArea	3.89
S_11	2	2		leaf	specificLeafArea	10.3
S_116	2	2		leaf	specificLeafArea	8.05
S_156	2	2		leaf	specificLeafArea	9.02
S_151	2	2		leaf	specificLeafArea	16.84
S_192	2	2		leaf	specificLeafArea	6.94
S_7	2	2		leaf	specificLeafArea	11.39
S_129	2	2		leaf	specificLeafArea	8.37
S_107	2	2		leaf	specificLeafArea	11.98
S_174	2	2		leaf	specificLeafArea	23.48
S_61	2	2		leaf	specificLeafArea	27.92
S_44	2	2		leaf	specificLeafArea	15.23
S_110	2	2		leaf	specificLeafArea	4.48
S_271	2	2		leaf	specificLeafArea	22.85
S_10	2	2		leaf	specificLeafArea	10.43
S_21	2	2		leaf	specificLeafArea	10.93
S_67	2	2		leaf	specificLeafArea	6.79
S_101	2	2		leaf	specificLeafArea	17.53
S_182	2	3		leaf	specificLeafArea	17.71
S_169	2	3		leaf	specificLeafArea	22.92
S_175	2	3		leaf	specificLeafArea	18.29
S_91	2	3		leaf	specificLeafArea	11.28
S_229	2	3		leaf	specificLeafArea	7.27
S_26	2	3		leaf	specificLeafArea	18.52
S_53	2	3		leaf	specificLeafArea	14.51
S_135	2	3		leaf	specificLeafArea	13.4
S_188	2	3		leaf	specificLeafArea	12.09
S_145	2	3		leaf	specificLeafArea	11.81
S_46	2	3		leaf	specificLeafArea	6.09
S_139	2	3		leaf	specificLeafArea	14.98
S_88	2	3		leaf	specificLeafArea	18.24
S_103	2	3		leaf	specificLeafArea	13.88
S_68	2	3		leaf	specificLeafArea	34.84
S_14	2	3		leaf	specificLeafArea	18.68
S_37	2	3		leaf	specificLeafArea	11.32
S_92	2	3		leaf	specificLeafArea	10.91
S_22	2	3		leaf	specificLeafArea	10.95
S_74	2	3		leaf	specificLeafArea	7.05
S_89	2	3		leaf	specificLeafArea	22.12
S_190	2	3		leaf	specificLeafArea	16.94
S_83	2	3		leaf	specificLeafArea	13.7
S_58	2	3		leaf	specificLeafArea	13.94
S_63	2	3		leaf	specificLeafArea	20.85
S_193	2	3		leaf	specificLeafArea	12.74
S_99	2	3		leaf	specificLeafArea	5.84
S_38	2	3		leaf	specificLeafArea	11.67
S_31	2	3		leaf	specificLeafArea	17.88
S_143	2	3		leaf	specificLeafArea	7.53
S_2	2	3		leaf	specificLeafArea	3.7
S_253	2	3		leaf	specificLeafArea	7.28
S_119	2	3		leaf	specificLeafArea	7.31
S_130	2	3		leaf	specificLeafArea	13.75
S_134	2	3		leaf	specificLeafArea	9.57
S_189	2	3		leaf	specificLeafArea	19.19
S_123	2	3		leaf	specificLeafArea	3.4
S_122	2	3		leaf	specificLeafArea	6.74
S_30	2	3		leaf	specificLeafArea	10.4
S_63	2	3		leaf	specificLeafArea	13.43
S_24	2	3		leaf	specificLeafArea	14.15
S_50	2	3		leaf	specificLeafArea	8.92
S_60	2	3		leaf	specificLeafArea	12.8
S_165	2	3		leaf	specificLeafArea	3.75
S_54	2	3		leaf	specificLeafArea	49.47
S_58	2	3		leaf	specificLeafArea	13.54
S_8	2	3		leaf	specificLeafArea	8.72
S_73	2	3		leaf	specificLeafArea	9.2
S_27	2	3		leaf	specificLeafArea	8.19
S_34	2	3		leaf	specificLeafArea	10
S_59	2	3		leaf	specificLeafArea	7.64
S_76	2	3		leaf	specificLeafArea	13.91
S_105	2	3		leaf	specificLeafArea	11.82
S_158	2	3		leaf	specificLeafArea	13.63
S_177	2	3		leaf	specificLeafArea	15.34
S_176	2	3		leaf	specificLeafArea	12.79
S_72	2	3		leaf	specificLeafArea	6.43
S_150	2	3		leaf	specificLeafArea	13.25
S_160	2	3		leaf	specificLeafArea	27.43
S_51	2	3		leaf	specificLeafArea	16.33
S_85	2	3		leaf	specificLeafArea	26.73
S_82	2	3		leaf	specificLeafArea	6.91
S_164	2	3		leaf	specificLeafArea	13.74
S_52	2	3		leaf	specificLeafArea	16.61
S_6	2	3		leaf	specificLeafArea	7.66
S_20	2	3		leaf	specificLeafArea	25.09
S_126	2	3		leaf	specificLeafArea	30.95
S_170	2	3		leaf	specificLeafArea	29.49
S_171	2	3		leaf	specificLeafArea	35.36
S_102	2	3		leaf	specificLeafArea	13.41
S_127	2	3		leaf	specificLeafArea	15.3
S_36	2	3		leaf	specificLeafArea	18.4
S_128	2	3		leaf	specificLeafArea	12.15
S_55	2	3		leaf	specificLeafArea	12.45
S_29	2	3		leaf	specificLeafArea	3.13
S_142	2	3		leaf	specificLeafArea	5.36
S_179	2	3		leaf	specificLeafArea	14.32
S_70	2	3		leaf	specificLeafArea	29.17
S_42	2	3		leaf	specificLeafArea	11.24
S_138	2	3		leaf	specificLeafArea	17.71
S_1	2	3		leaf	specificLeafArea	6.41
S_119	2	3		leaf	specificLeafArea	6.6
S_15	2	3		leaf	specificLeafArea	11.21
S_11	2	3		leaf	specificLeafArea	10.87
S_116	2	3		leaf	specificLeafArea	7.29
S_156	2	3		leaf	specificLeafArea	8.82
S_151	2	3		leaf	specificLeafArea	19.05
S_192	2	3		leaf	specificLeafArea	4.94
S_7	2	3		leaf	specificLeafArea	11.48
S_129	2	3		leaf	specificLeafArea	7.58
S_107	2	3		leaf	specificLeafArea	14.61
S_174	2	3		leaf	specificLeafArea	18.47
S_61	2	3		leaf	specificLeafArea	20.89
S_44	2	3		leaf	specificLeafArea	16.28
S_110	2	3		leaf	specificLeafArea	8.12
S_271	2	3		leaf	specificLeafArea	20.77
S_10	2	3		leaf	specificLeafArea	10.68
S_21	2	3		leaf	specificLeafArea	8.78
S_67	2	3		leaf	specificLeafArea	5.88
S_101	2	3		leaf	specificLeafArea	13.27
S_182	2	4		leaf	specificLeafArea	15.47
S_169	2	4		leaf	specificLeafArea	19.98
S_175	2	4		leaf	specificLeafArea	14.57
S_91	2	4		leaf	specificLeafArea	12.34
S_229	2	4		leaf	specificLeafArea	7.11
S_26	2	4		leaf	specificLeafArea	30.96
S_53	2	4		leaf	specificLeafArea	15.19
S_135	2	4		leaf	specificLeafArea	9.78
S_188	2	4		leaf	specificLeafArea	14.16
S_145	2	4		leaf	specificLeafArea	8.06
S_46	2	4		leaf	specificLeafArea	5.97
S_139	2	4		leaf	specificLeafArea	16.53
S_88	2	4		leaf	specificLeafArea	17.97
S_103	2	4		leaf	specificLeafArea	13.89
S_68	2	4		leaf	specificLeafArea	31.57
S_14	2	4		leaf	specificLeafArea	15.99
S_37	2	4		leaf	specificLeafArea	12.57
S_92	2	4		leaf	specificLeafArea	11.84
S_22	2	4		leaf	specificLeafArea	9.48
S_74	2	4		leaf	specificLeafArea	8.72
S_89	2	4		leaf	specificLeafArea	21.03
S_190	2	4		leaf	specificLeafArea	27.26
S_83	2	4		leaf	specificLeafArea	7.35
S_58	2	4		leaf	specificLeafArea	11.76
S_193	2	4		leaf	specificLeafArea	10.6
S_99	2	4		leaf	specificLeafArea	6.43
S_38	2	4		leaf	specificLeafArea	14.75
S_60	2	4		leaf	specificLeafArea	41.82
S_31	2	4		leaf	specificLeafArea	23.85
S_143	2	4		leaf	specificLeafArea	9.19
S_2	2	4		leaf	specificLeafArea	4.27
S_253	2	4		leaf	specificLeafArea	6.44
S_119	2	4		leaf	specificLeafArea	7.02
S_130	2	4		leaf	specificLeafArea	39.2
S_134	2	4		leaf	specificLeafArea	26.1
S_189	2	4		leaf	specificLeafArea	7.71
S_123	2	4		leaf	specificLeafArea	4.24
S_122	2	4		leaf	specificLeafArea	7.65
S_30	2	4		leaf	specificLeafArea	7.8
S_63	2	4		leaf	specificLeafArea	10.71
S_24	2	4		leaf	specificLeafArea	24.54
S_50	2	4		leaf	specificLeafArea	9.39
S_60	2	4		leaf	specificLeafArea	12.77
S_165	2	4		leaf	specificLeafArea	10.05
S_54	2	4		leaf	specificLeafArea	16.82
S_58	2	4		leaf	specificLeafArea	14.85
S_8	2	4		leaf	specificLeafArea	8.66
S_73	2	4		leaf	specificLeafArea	11.78
S_27	2	4		leaf	specificLeafArea	9.34
S_34	2	4		leaf	specificLeafArea	11.82
S_59	2	4		leaf	specificLeafArea	10.1
S_76	2	4		leaf	specificLeafArea	9.46
S_105	2	4		leaf	specificLeafArea	12.73
S_158	2	4		leaf	specificLeafArea	19.43
S_177	2	4		leaf	specificLeafArea	14.31
S_5	2	4		leaf	specificLeafArea	1.85
S_176	2	4		leaf	specificLeafArea	15.22
S_72	2	4		leaf	specificLeafArea	13.21
S_150	2	4		leaf	specificLeafArea	20.19
S_160	2	4		leaf	specificLeafArea	25.28
S_51	2	4		leaf	specificLeafArea	16.85
S_85	2	4		leaf	specificLeafArea	45.82
S_82	2	4		leaf	specificLeafArea	17.88
S_164	2	4		leaf	specificLeafArea	14
S_52	2	4		leaf	specificLeafArea	18.12
S_6	2	4		leaf	specificLeafArea	7
S_20	2	4		leaf	specificLeafArea	23.55
S_126	2	4		leaf	specificLeafArea	31.78
S_170	2	4		leaf	specificLeafArea	34.92
S_171	2	4		leaf	specificLeafArea	42.46
S_102	2	4		leaf	specificLeafArea	16.74
S_127	2	4		leaf	specificLeafArea	14.55
S_36	2	4		leaf	specificLeafArea	15.94
S_128	2	4		leaf	specificLeafArea	11.14
S_55	2	4		leaf	specificLeafArea	14
S_29	2	4		leaf	specificLeafArea	5.78
S_142	2	4		leaf	specificLeafArea	6.09
S_179	2	4		leaf	specificLeafArea	16.03
S_70	2	4		leaf	specificLeafArea	27.7
S_42	2	4		leaf	specificLeafArea	11.37
S_138	2	4		leaf	specificLeafArea	13.07
S_119	2	4		leaf	specificLeafArea	6.35
S_15	2	4		leaf	specificLeafArea	16.56
S_121	2	4		leaf	specificLeafArea	2.32
S_11	2	4		leaf	specificLeafArea	5.35
S_116	2	4		leaf	specificLeafArea	7.93
S_156	2	4		leaf	specificLeafArea	8.26
S_151	2	4		leaf	specificLeafArea	12.56
S_192	2	4		leaf	specificLeafArea	7.55
S_186	2	4		leaf	specificLeafArea	5.29
S_7	2	4		leaf	specificLeafArea	9.65
S_129	2	4		leaf	specificLeafArea	8.35
S_107	2	4		leaf	specificLeafArea	10.7
S_174	2	4		leaf	specificLeafArea	15.7
S_61	2	4		leaf	specificLeafArea	20.77
S_44	2	4		leaf	specificLeafArea	14.97
S_110	2	4		leaf	specificLeafArea	14.9
S_10	2	4		leaf	specificLeafArea	8.31
S_21	2	4		leaf	specificLeafArea	12.8
S_67	2	4		leaf	specificLeafArea	6.12
S_101	2	4		leaf	specificLeafArea	15.14
S_182	2	5		leaf	specificLeafArea	16.4
S_169	2	5		leaf	specificLeafArea	19.73
S_175	2	5		leaf	specificLeafArea	13.91
S_91	2	5		leaf	specificLeafArea	12.41
S_229	2	5		leaf	specificLeafArea	6.94
S_26	2	5		leaf	specificLeafArea	30.7
S_53	2	5		leaf	specificLeafArea	12.28
S_135	2	5		leaf	specificLeafArea	18.23
S_188	2	5		leaf	specificLeafArea	13.01
S_46	2	5		leaf	specificLeafArea	5.5
S_139	2	5		leaf	specificLeafArea	14.49
S_88	2	5		leaf	specificLeafArea	13.21
S_103	2	5		leaf	specificLeafArea	13.7
S_68	2	5		leaf	specificLeafArea	41.63
S_14	2	5		leaf	specificLeafArea	15.66
S_37	2	5		leaf	specificLeafArea	15.67
S_92	2	5		leaf	specificLeafArea	10.05
S_22	2	5		leaf	specificLeafArea	13.7
S_74	2	5		leaf	specificLeafArea	7.15
S_89	2	5		leaf	specificLeafArea	30.14
S_83	2	5		leaf	specificLeafArea	6.89
S_58	2	5		leaf	specificLeafArea	12.11
S_193	2	5		leaf	specificLeafArea	11.27
S_99	2	5		leaf	specificLeafArea	6.36
S_38	2	5		leaf	specificLeafArea	10.92
S_60	2	5		leaf	specificLeafArea	30.29
S_31	2	5		leaf	specificLeafArea	27.19
S_143	2	5		leaf	specificLeafArea	7.14
S_2	2	5		leaf	specificLeafArea	5.72
S_253	2	5		leaf	specificLeafArea	4.58
S_119	2	5		leaf	specificLeafArea	6.33
S_130	2	5		leaf	specificLeafArea	21.95
S_134	2	5		leaf	specificLeafArea	8.62
S_189	2	5		leaf	specificLeafArea	10.93
S_123	2	5		leaf	specificLeafArea	4.35
S_122	2	5		leaf	specificLeafArea	3.59
S_30	2	5		leaf	specificLeafArea	7.21
S_63	2	5		leaf	specificLeafArea	12.17
S_24	2	5		leaf	specificLeafArea	35.73
S_50	2	5		leaf	specificLeafArea	8.53
S_60	2	5		leaf	specificLeafArea	15.61
S_165	2	5		leaf	specificLeafArea	7.24
S_54	2	5		leaf	specificLeafArea	15.62
S_58	2	5		leaf	specificLeafArea	11.52
S_8	2	5		leaf	specificLeafArea	4.29
S_73	2	5		leaf	specificLeafArea	9.21
S_27	2	5		leaf	specificLeafArea	9.31
S_34	2	5		leaf	specificLeafArea	11.57
S_59	2	5		leaf	specificLeafArea	11.03
S_76	2	5		leaf	specificLeafArea	15.77
S_105	2	5		leaf	specificLeafArea	12.3
S_158	2	5		leaf	specificLeafArea	15.91
S_177	2	5		leaf	specificLeafArea	11.55
S_5	2	5		leaf	specificLeafArea	1.41
S_176	2	5		leaf	specificLeafArea	11.43
S_72	2	5		leaf	specificLeafArea	6.24
S_150	2	5		leaf	specificLeafArea	14.22
S_160	2	5		leaf	specificLeafArea	8.51
S_51	2	5		leaf	specificLeafArea	18.14
S_85	2	5		leaf	specificLeafArea	8.15
S_82	2	5		leaf	specificLeafArea	6.65
S_164	2	5		leaf	specificLeafArea	14.36
S_52	2	5		leaf	specificLeafArea	15.65
S_6	2	5		leaf	specificLeafArea	4.67
S_20	2	5		leaf	specificLeafArea	18.51
S_126	2	5		leaf	specificLeafArea	23.98
S_170	2	5		leaf	specificLeafArea	95.88
S_171	2	5		leaf	specificLeafArea	47.99
S_102	2	5		leaf	specificLeafArea	20.81
S_127	2	5		leaf	specificLeafArea	17.65
S_36	2	5		leaf	specificLeafArea	13.66
S_55	2	5		leaf	specificLeafArea	14.68
S_29	2	5		leaf	specificLeafArea	9.49
S_69	2	5		leaf	specificLeafArea	11.06
S_142	2	5		leaf	specificLeafArea	5.73
S_179	2	5		leaf	specificLeafArea	12.52
S_70	2	5		leaf	specificLeafArea	21.27
S_42	2	5		leaf	specificLeafArea	10.05
S_138	2	5		leaf	specificLeafArea	13.99
S_119	2	5		leaf	specificLeafArea	11.8
S_15	2	5		leaf	specificLeafArea	7.66
S_121	2	5		leaf	specificLeafArea	2.67
S_11	2	5		leaf	specificLeafArea	13.85
S_116	2	5		leaf	specificLeafArea	7.68
S_156	2	5		leaf	specificLeafArea	8.97
S_151	2	5		leaf	specificLeafArea	19.52
S_192	2	5		leaf	specificLeafArea	6.23
S_7	2	5		leaf	specificLeafArea	10.1
S_129	2	5		leaf	specificLeafArea	8.47
S_107	2	5		leaf	specificLeafArea	11.43
S_174	2	5		leaf	specificLeafArea	15.62
S_61	2	5		leaf	specificLeafArea	21.67
S_44	2	5		leaf	specificLeafArea	17.45
S_110	2	5		leaf	specificLeafArea	14.33
S_10	2	5		leaf	specificLeafArea	9.4
S_21	2	5		leaf	specificLeafArea	12.13
S_67	2	5		leaf	specificLeafArea	6.56
S_101	2	5		leaf	specificLeafArea	12.1
S_182	2	6		leaf	specificLeafArea	16.24
S_169	2	6		leaf	specificLeafArea	19.62
S_175	2	6		leaf	specificLeafArea	13.88
S_91	2	6		leaf	specificLeafArea	12.86
S_229	2	6		leaf	specificLeafArea	6.77
S_26	2	6		leaf	specificLeafArea	32.01
S_53	2	6		leaf	specificLeafArea	11.95
S_135	2	6		leaf	specificLeafArea	11.14
S_188	2	6		leaf	specificLeafArea	14.71
S_145	2	6		leaf	specificLeafArea	6.46
S_46	2	6		leaf	specificLeafArea	6.34
S_139	2	6		leaf	specificLeafArea	11.78
S_88	2	6		leaf	specificLeafArea	15.68
S_103	2	6		leaf	specificLeafArea	11.96
S_68	2	6		leaf	specificLeafArea	36.1
S_14	2	6		leaf	specificLeafArea	16.01
S_37	2	6		leaf	specificLeafArea	15.12
S_92	2	6		leaf	specificLeafArea	14.72
S_22	2	6		leaf	specificLeafArea	12.79
S_74	2	6		leaf	specificLeafArea	6.91
S_89	2	6		leaf	specificLeafArea	27.37
S_190	2	6		leaf	specificLeafArea	21.4
S_83	2	6		leaf	specificLeafArea	10.57
S_58	2	6		leaf	specificLeafArea	11.61
S_63	2	6		leaf	specificLeafArea	3.65
S_193	2	6		leaf	specificLeafArea	12.1
S_99	2	6		leaf	specificLeafArea	5.53
S_38	2	6		leaf	specificLeafArea	10.85
S_60	2	6		leaf	specificLeafArea	37.69
S_143	2	6		leaf	specificLeafArea	7.44
S_2	2	6		leaf	specificLeafArea	6.11
S_253	2	6		leaf	specificLeafArea	5.81
S_119	2	6		leaf	specificLeafArea	8.12
S_130	2	6		leaf	specificLeafArea	23.01
S_134	2	6		leaf	specificLeafArea	12.05
S_189	2	6		leaf	specificLeafArea	12.5
S_123	2	6		leaf	specificLeafArea	4.41
S_122	2	6		leaf	specificLeafArea	5.15
S_30	2	6		leaf	specificLeafArea	7.85
S_63	2	6		leaf	specificLeafArea	13.21
S_24	2	6		leaf	specificLeafArea	16.62
S_50	2	6		leaf	specificLeafArea	11.19
S_60	2	6		leaf	specificLeafArea	14.98
S_165	2	6		leaf	specificLeafArea	6.82
S_54	2	6		leaf	specificLeafArea	15.24
S_58	2	6		leaf	specificLeafArea	13.29
S_8	2	6		leaf	specificLeafArea	24.77
S_73	2	6		leaf	specificLeafArea	9.11
S_27	2	6		leaf	specificLeafArea	9.71
S_34	2	6		leaf	specificLeafArea	12.05
S_59	2	6		leaf	specificLeafArea	6.23
S_76	2	6		leaf	specificLeafArea	12.22
S_105	2	6		leaf	specificLeafArea	13.49
S_158	2	6		leaf	specificLeafArea	16.96
S_177	2	6		leaf	specificLeafArea	9.69
S_5	2	6		leaf	specificLeafArea	5.02
S_176	2	6		leaf	specificLeafArea	12.65
S_72	2	6		leaf	specificLeafArea	6.7
S_150	2	6		leaf	specificLeafArea	15.24
S_160	2	6		leaf	specificLeafArea	18.05
S_51	2	6		leaf	specificLeafArea	15.1
S_85	2	6		leaf	specificLeafArea	25.46
S_82	2	6		leaf	specificLeafArea	19.68
S_164	2	6		leaf	specificLeafArea	15.74
S_52	2	6		leaf	specificLeafArea	16.53
S_6	2	6		leaf	specificLeafArea	6.06
S_20	2	6		leaf	specificLeafArea	16.77
S_131	2	6		leaf	specificLeafArea	42.52
S_126	2	6		leaf	specificLeafArea	27.87
S_170	2	6		leaf	specificLeafArea	48.42
S_171	2	6		leaf	specificLeafArea	39.55
S_102	2	6		leaf	specificLeafArea	15.71
S_127	2	6		leaf	specificLeafArea	12.47
S_36	2	6		leaf	specificLeafArea	13.78
S_128	2	6		leaf	specificLeafArea	11.86
S_55	2	6		leaf	specificLeafArea	11.59
S_69	2	6		leaf	specificLeafArea	17.18
S_142	2	6		leaf	specificLeafArea	5.87
S_179	2	6		leaf	specificLeafArea	15.9
S_70	2	6		leaf	specificLeafArea	26.03
S_42	2	6		leaf	specificLeafArea	15.61
S_138	2	6		leaf	specificLeafArea	15.16
S_1	2	6		leaf	specificLeafArea	8.53
S_119	2	6		leaf	specificLeafArea	13.18
S_15	2	6		leaf	specificLeafArea	6.3
S_121	2	6		leaf	specificLeafArea	3.75
S_11	2	6		leaf	specificLeafArea	8.58
S_116	2	6		leaf	specificLeafArea	8.52
S_156	2	6		leaf	specificLeafArea	8.05
S_151	2	6		leaf	specificLeafArea	20.49
S_192	2	6		leaf	specificLeafArea	6.79
S_7	2	6		leaf	specificLeafArea	12.45
S_129	2	6		leaf	specificLeafArea	7.53
S_107	2	6		leaf	specificLeafArea	11.75
S_174	2	6		leaf	specificLeafArea	17.16
S_61	2	6		leaf	specificLeafArea	29.7
S_44	2	6		leaf	specificLeafArea	16.69
S_110	2	6		leaf	specificLeafArea	4.29
S_10	2	6		leaf	specificLeafArea	9.53
S_21	2	6		leaf	specificLeafArea	10.17
S_67	2	6		leaf	specificLeafArea	5.54
S_101	2	6		leaf	specificLeafArea	13.25
S_182	2	7		leaf	specificLeafArea	14.31
S_169	2	7		leaf	specificLeafArea	20.2
S_175	2	7		leaf	specificLeafArea	16.3
S_91	2	7		leaf	specificLeafArea	11.07
S_229	2	7		leaf	specificLeafArea	6.43
S_26	2	7		leaf	specificLeafArea	57.18
S_53	2	7		leaf	specificLeafArea	12.29
S_135	2	7		leaf	specificLeafArea	11.28
S_188	2	7		leaf	specificLeafArea	12.59
S_145	2	7		leaf	specificLeafArea	12.4
S_46	2	7		leaf	specificLeafArea	6.41
S_139	2	7		leaf	specificLeafArea	16.13
S_88	2	7		leaf	specificLeafArea	11.99
S_103	2	7		leaf	specificLeafArea	12.4
S_68	2	7		leaf	specificLeafArea	26.41
S_14	2	7		leaf	specificLeafArea	14.99
S_37	2	7		leaf	specificLeafArea	14.7
S_92	2	7		leaf	specificLeafArea	15.73
S_22	2	7		leaf	specificLeafArea	11.14
S_74	2	7		leaf	specificLeafArea	6.97
S_89	2	7		leaf	specificLeafArea	25.15
S_83	2	7		leaf	specificLeafArea	13.32
S_58	2	7		leaf	specificLeafArea	12.24
S_63	2	7		leaf	specificLeafArea	22.06
S_193	2	7		leaf	specificLeafArea	9.89
S_99	2	7		leaf	specificLeafArea	5.99
S_38	2	7		leaf	specificLeafArea	12.39
S_60	2	7		leaf	specificLeafArea	27.18
S_31	2	7		leaf	specificLeafArea	22.93
S_143	2	7		leaf	specificLeafArea	7.14
S_2	2	7		leaf	specificLeafArea	4.54
S_253	2	7		leaf	specificLeafArea	5.12
S_119	2	7		leaf	specificLeafArea	7.98
S_130	2	7		leaf	specificLeafArea	26.12
S_134	2	7		leaf	specificLeafArea	7.04
S_189	2	7		leaf	specificLeafArea	16.53
S_123	2	7		leaf	specificLeafArea	4.1
S_122	2	7		leaf	specificLeafArea	4.46
S_30	2	7		leaf	specificLeafArea	7.52
S_63	2	7		leaf	specificLeafArea	18.18
S_24	2	7		leaf	specificLeafArea	17.16
S_50	2	7		leaf	specificLeafArea	9.33
[truncated: 18,737 more rows]
